# Supplementary material for: Crystal structure of 3-acet­oxy-2-methyl­benzoic acid
Source: Acta Crystallogr E Crystallogr Commun. 2015 Jun 13;71(Pt 7):o474. doi: 10.1107/S2056989015010865 (PMC4518910; doi:10.1107/S2056989015010865)
Supplement: Supplementary file 1 [file e-71-0o474-sup1.cif]

##############################################################################
#                                                                            #
# This CIF contains the data in a paper accepted for publication in          #
# Acta Crystallographica Section E. It conforms to the requirements of       #
# Notes for Authors for Acta Crystallographica Section E, and has been       #
# peer reviewed under the auspices of the IUCr Commission on Journals.       #
#                                                                            #
# Full details of the Crystallographic Information File format               #
# are given in the paper "The Crystallographic Information File (CIF):       #
# a New Standard Archive File for Crystallography" by S. R. Hall, F. H.      #
# Allen and I. D. Brown [Acta Cryst. (1991), A47, 655-685].                  #
#                                                                            #
# The current version of the core CIF dictionary is obtainable from          #
# ftp://ftp.iucr.org/pub/cif_core.dic.                                       #
#                                                                            #
# Software is freely available for graphical display of the structure(s)     #
# in this CIF. For information consult the CIF software page                 #
# http://www.iucr.org/resources/cif/software.                                #
#                                                                            #
# This file may be used for bona fide research purposes within the           #
# scientific community so long as proper attribution is given to the journal # 
# article from which it was obtained.                                        #
#                                                                            #
##############################################################################
data_global
_audit_creation_method     'PLATON <TABLE ACC> option'
_journal_date_recd_electronic     2015-05-11
_journal_date_accepted     2015-06-05
_journal_name_full     'Acta Crystallographica, Section E'
_journal_year     2015
_journal_volume     71
_journal_issue      7
_journal_page_first     o474
_journal_page_last     o474
_journal_paper_category     HO
_journal_paper_doi     10.1107/S2056989015010865
_journal_coeditor_code     LH5765
_publ_contact_author_name     'Annamalai Subashini'
_publ_contact_author_address
;
PG & Research Department of Chemistry
Seethalakshmi Ramaswami College
Tiruchirappalli 620 002
Tamil Nadu, India
;
_publ_contact_author_email     'asubashini2k4@yahoo.co.in'
_publ_contact_author_fax     '0431-2704545'
_publ_contact_author_phone     '0431-2704553'
_publ_section_title
;
Crystal structure of 3-acetoxy-2-methylbenzoic acid
;
loop_
    _publ_author_name
    _publ_author_address
    'Matheswaran Saranya'
;PG & Research Department of Chemistry
Seethalakshmi Ramaswami College
Tiruchirappalli 620 002
Tamil Nadu, India
;
    'Annamalai  Subashini'
;PG & Research Department of Chemistry
Seethalakshmi Ramaswami College
Tiruchirappalli 620 002
Tamil Nadu, India
;
    'Chidambaram Arunagiri'
;PG & Research Department of Physics
Government Arts College
Ariyalur 621 713
Tamil Nadu, India
;
    'Packianathan Thomas Muthiah'
;School of Chemistry
Bharathidasan University
Tiruchirappalli 620 024
Tamil Nadu, India
;
data_I
_database_code_depnum_ccdc_archive     'CCDC 1405114'
_chemical_name_systematic
;
3-Acetoxy-2-methylbenzoic acid
;
_chemical_name_common     ?
_chemical_formula_moiety     'C10 H10 O4'
_chemical_formula_sum     'C10 H10 O4'
_chemical_formula_structural     ?
_chemical_formula_iupac     'C10 H10 O4'
_chemical_formula_weight     194.18
_chemical_melting_point     ?
_symmetry_cell_setting     orthorhombic
_symmetry_space_group_name_H-M     'P b c a'
_symmetry_space_group_name_Hall     '-P 2ac 2ab'
loop_
    _symmetry_equiv_pos_site_id
    _symmetry_equiv_pos_as_xyz
    1 x,y,z
    2 1/2-x,-y,1/2+z
    3 1/2+x,1/2-y,-z
    4 -x,1/2+y,1/2-z
    5 -x,-y,-z
    6 1/2+x,y,1/2-z
    7 1/2-x,1/2+y,z
    8 x,1/2-y,1/2+z
_cell_length_a     7.754(2)
_cell_length_b     11.346(3)
_cell_length_c     21.187(6)
_cell_angle_alpha     90
_cell_angle_beta     90
_cell_angle_gamma     90
_cell_volume     1864.0(9)
_cell_formula_units_Z     8
_cell_measurement_reflns_used     ?
_cell_measurement_theta_min     1.9
_cell_measurement_theta_max     27.5
_cell_measurement_temperature     293
_cell_special_details
;
;
_exptl_crystal_description     'block'
_exptl_crystal_colour     'colourless'
_exptl_crystal_size_max     0.38
_exptl_crystal_size_mid     0.22
_exptl_crystal_size_min     0.06
_exptl_crystal_size_rad     ?
_exptl_crystal_density_diffrn     1.384
_exptl_crystal_density_meas     ?
_exptl_crystal_density_method     'Not Measured'
_exptl_crystal_F_000     816
_exptl_absorpt_coefficient_mu     0.108
_exptl_absorpt_correction_type     multi-scan
_exptl_absorpt_process_details
;
(SADABS; Bruker, 2009)
;
_exptl_absorpt_correction_T_min     0.960
_exptl_absorpt_correction_T_max     0.994
_exptl_special_details
;
;
_diffrn_ambient_temperature     293
_diffrn_radiation_type     'MoK\a'
_diffrn_radiation_wavelength     0.71073
_diffrn_radiation_source     'fine-focus sealed tube'
_diffrn_radiation_monochromator     'graphite'
_diffrn_measurement_device_type     'Bruker SMART APEXII DUO CCD area-detector'
_diffrn_measurement_method     '\f and \w scans'
_diffrn_detector_area_resol_mean     ?
_diffrn_reflns_number     14775
_diffrn_reflns_av_R_equivalents     0.0946
_diffrn_reflns_av_sigmaI/netI     0.0600
_diffrn_reflns_theta_min     1.92
_diffrn_reflns_theta_max     27.50
_diffrn_reflns_theta_full     27.50
_diffrn_measured_fraction_theta_max     0.998
_diffrn_measured_fraction_theta_full     0.998
_diffrn_reflns_limit_h_min     -10
_diffrn_reflns_limit_h_max     10
_diffrn_reflns_limit_k_min     -13
_diffrn_reflns_limit_k_max     14
_diffrn_reflns_limit_l_min     -27
_diffrn_reflns_limit_l_max     27
_diffrn_reflns_reduction_process
;
;
_diffrn_standards_number     0
_diffrn_standards_interval_count     ?
_diffrn_standards_interval_time     ?
_diffrn_standards_decay_%     ?
loop_
    _diffrn_standard_refln_index_h
    _diffrn_standard_refln_index_k
    _diffrn_standard_refln_index_l
    ? ? ?
_refine_special_details
;
Refinement on <i>F</i>^2^ for ALL reflections except those flagged by the user
for potential systematic errors. Weighted <i>R</i>-factors <i>wR</i> and all
goodnesses of fit <i>S</i> are based on <i>F</i>^2^, conventional
<i>R</i>-factors <i>R</i> are based on <i>F</i>, with <i>F</i> set to zero for
negative <i>F</i>^2^. The observed criterion of <i>F</i>^2^ > \s(<i>F</i>^2^)
is used only for calculating -<i>R</i>-factor-obs <i>etc</i>. and is not
relevant to the choice of reflections for refinement. <i>R</i>-factors based
on <i>F</i>^2^ are statistically about twice as large as those based on
<i>F</i>, and <i>R</i>-factors based on ALL data will be even larger.
;
_reflns_number_total     2131
_reflns_number_gt     1017
_reflns_threshold_expression     I>2\s(I)
_refine_ls_structure_factor_coef     Fsqd
_refine_ls_matrix_type     full
_refine_ls_R_factor_all     0.1347
_refine_ls_R_factor_gt     0.0626
_refine_ls_wR_factor_gt     0.1465
_refine_ls_wR_factor_ref     0.1843
_refine_ls_goodness_of_fit_ref     1.025
_refine_ls_restrained_S_all     1.025
_refine_ls_number_reflns     2131
_refine_ls_number_parameters     133
_refine_ls_number_restraints     0
_refine_ls_number_constraints     ?
_refine_ls_hydrogen_treatment     mixed
_refine_ls_weighting_scheme     calc
_refine_ls_weighting_details
         'calc w=1/[\s^2^(Fo^2^)+(0.0778P)^2^+0.1948P] where P=(Fo^2^+2Fc^2^)/3'
_atom_sites_solution_hydrogens     geom
_atom_sites_solution_primary     direct
_atom_sites_solution_secondary     difmap
_refine_ls_shift/su_max     0.000
_refine_ls_shift/su_mean     0.000
_refine_diff_density_max     0.215
_refine_diff_density_min     -0.177
_refine_ls_extinction_method     'none'
_refine_ls_abs_structure_details     ?
_refine_ls_abs_structure_Flack     .
loop_
    _atom_type_symbol
    _atom_type_description
    _atom_type_scat_dispersion_real
    _atom_type_scat_dispersion_imag
    _atom_type_scat_source
    O O 0.0106 0.0060 'International Tables Vol C Tables 4.2.6.8 and 6.1.1.4'
    H H 0.0000 0.0000 'International Tables Vol C Tables 4.2.6.8 and 6.1.1.4'
    C C 0.0033 0.0016 'International Tables Vol C Tables 4.2.6.8 and 6.1.1.4'
_computing_data_collection
;
APEX2 (Bruker, 2009)
;
_computing_cell_refinement
;
SAINT (Bruker, 2009)
;
_computing_data_reduction
;
SAINT (Bruker, 2009)
;
_computing_structure_solution
;
SHELXS97 (Sheldrick, 2008)
;
_computing_structure_refinement
;
SHELXL97 (Sheldrick, 2008)
;
_computing_molecular_graphics
;
PLATON (Spek, 2009)
;
_computing_publication_material
;
PLATON (Spek, 2009)
;
loop_
    _atom_site_type_symbol
    _atom_site_label
    _atom_site_fract_x
    _atom_site_fract_y
    _atom_site_fract_z
    _atom_site_U_iso_or_equiv
    _atom_site_thermal_displace_type
    _atom_site_calc_flag
    _atom_site_refinement_flags
    _atom_site_occupancy
    O O1 0.2256(3) 0.9740(2) 0.49706(10) 0.0671(8) Uani . . 1.000
    O O2 0.0048(2) 0.88776(19) 0.45072(9) 0.0665(8) Uani . . 1.000
    O O3 0.3342(3) 0.54490(19) 0.34035(9) 0.0677(8) Uani . . 1.000
    O O4 0.3190(4) 0.6303(3) 0.24740(11) 0.1057(13) Uani . . 1.000
    C C1 0.2878(3) 0.8175(3) 0.42969(12) 0.0500(9) Uani . . 1.000
    C C2 0.2399(3) 0.7163(3) 0.39650(12) 0.0523(10) Uani . . 1.000
    C C3 0.3732(4) 0.6518(3) 0.36983(12) 0.0547(10) Uani . . 1.000
    C C4 0.5439(4) 0.6833(3) 0.37411(13) 0.0659(13) Uani . . 1.000
    C C5 0.5868(4) 0.7823(3) 0.40696(14) 0.0658(11) Uani . . 1.000
    C C6 0.4601(3) 0.8482(3) 0.43437(13) 0.0565(10) Uani . . 1.000
    C C7 0.1608(4) 0.8942(3) 0.45996(12) 0.0534(10) Uani . . 1.000
    C C8 0.0586(4) 0.6754(3) 0.38841(14) 0.0688(11) Uani . . 1.000
    C C9 0.3081(4) 0.5436(4) 0.27810(16) 0.0690(14) Uani . . 1.000
    C C10 0.2636(5) 0.4254(3) 0.25496(17) 0.0927(17) Uani . . 1.000
    H H1 0.141(6) 1.022(4) 0.514(2) 0.139(18) Uiso . . 1.000
    H H4 0.62880 0.63780 0.35490 0.0790 Uiso calc R 1.000
    H H5 0.70160 0.80480 0.41070 0.0790 Uiso calc R 1.000
    H H6 0.49030 0.91550 0.45680 0.0680 Uiso calc R 1.000
    H H8A 0.00260 0.72250 0.35680 0.1030 Uiso calc R 1.000
    H H8B -0.00190 0.68300 0.42770 0.1030 Uiso calc R 1.000
    H H8C 0.05830 0.59430 0.37540 0.1030 Uiso calc R 1.000
    H H10A 0.23420 0.42970 0.21100 0.1390 Uiso calc R 1.000
    H H10B 0.16700 0.39560 0.27840 0.1390 Uiso calc R 1.000
    H H10C 0.36050 0.37380 0.26040 0.1390 Uiso calc R 1.000
loop_
    _atom_site_aniso_label
    _atom_site_aniso_U_11
    _atom_site_aniso_U_22
    _atom_site_aniso_U_33
    _atom_site_aniso_U_12
    _atom_site_aniso_U_13
    _atom_site_aniso_U_23
    O1 0.0434(12) 0.0748(16) 0.0830(14) 0.0033(11) -0.0008(10) -0.0255(12)
    O2 0.0386(12) 0.0773(15) 0.0836(14) 0.0004(10) 0.0012(9) -0.0192(12)
    O3 0.0830(15) 0.0599(15) 0.0602(13) 0.0060(12) 0.0015(10) -0.0054(10)
    O4 0.151(3) 0.102(2) 0.0642(15) -0.014(2) -0.0150(15) 0.0037(16)
    C1 0.0414(15) 0.0559(18) 0.0527(15) 0.0009(13) 0.0003(11) -0.0004(13)
    C2 0.0460(16) 0.0602(19) 0.0507(15) 0.0017(14) 0.0011(12) 0.0033(14)
    C3 0.0574(19) 0.0575(19) 0.0492(15) 0.0071(15) 0.0023(12) -0.0001(14)
    C4 0.0500(19) 0.082(3) 0.0658(19) 0.0084(17) 0.0086(13) -0.0084(17)
    C5 0.0405(16) 0.079(2) 0.078(2) 0.0027(16) 0.0030(14) -0.0089(18)
    C6 0.0455(16) 0.0625(19) 0.0615(17) 0.0021(14) 0.0026(13) -0.0065(15)
    C7 0.0439(17) 0.0598(19) 0.0565(16) 0.0001(15) 0.0012(13) -0.0051(14)
    C8 0.0564(19) 0.070(2) 0.080(2) -0.0075(16) 0.0007(14) -0.0101(17)
    C9 0.069(2) 0.079(3) 0.059(2) 0.0072(19) 0.0002(15) -0.0072(19)
    C10 0.095(3) 0.090(3) 0.093(3) -0.001(2) -0.010(2) -0.030(2)
_geom_special_details
;
Bond distances, angles <i>etc</i>. have been calculated using the rounded
fractional coordinates. All su's are estimated from the variances of the
(full) variance-covariance matrix. The cell e.s.d.'s are taken into account in
the estimation of distances, angles and torsion angles
;
loop_
    _geom_bond_atom_site_label_1
    _geom_bond_atom_site_label_2
    _geom_bond_site_symmetry_1
    _geom_bond_site_symmetry_2
    _geom_bond_distance
    _geom_bond_publ_flag
    O1 C7 . . 1.300(4) no
    O2 C7 . . 1.228(3) no
    O3 C3 . . 1.397(4) no
    O3 C9 . . 1.334(4) no
    O4 C9 . . 1.182(5) no
    O1 H1 . . 0.93(5) no
    C1 C2 . . 1.397(4) no
    C1 C6 . . 1.384(3) no
    C1 C7 . . 1.462(4) no
    C2 C8 . . 1.490(4) no
    C2 C3 . . 1.387(4) no
    C3 C4 . . 1.374(4) no
    C4 C5 . . 1.363(5) no
    C5 C6 . . 1.364(4) no
    C9 C10 . . 1.469(6) no
    C4 H4 . . 0.9300 no
    C5 H5 . . 0.9300 no
    C6 H6 . . 0.9300 no
    C8 H8A . . 0.9600 no
    C8 H8B . . 0.9600 no
    C8 H8C . . 0.9600 no
    C10 H10A . . 0.9600 no
    C10 H10B . . 0.9600 no
    C10 H10C . . 0.9600 no
loop_
    _geom_contact_atom_site_label_1
    _geom_contact_atom_site_label_2
    _geom_contact_distance
    _geom_contact_site_symmetry_1
    _geom_contact_site_symmetry_2
    _geom_contact_publ_flag
    O1 O2 2.622(3) . 5_576 no
    O2 C7 3.369(4) . 5_576 no
    O2 C8 2.779(4) . . no
    O2 O1 2.622(3) . 5_576 no
    O2 O3 3.195(3) . 7_555 no
    O3 C7 3.057(4) . 7_545 no
    O3 O2 3.195(3) . 7_545 no
    O3 C1 3.337(4) . 7_545 no
    O4 C4 3.397(4) . 6_455 no
    O4 C4 3.257(4) . . no
    O4 C10 3.413(5) . 7_555 no
    O4 C2 3.363(4) . . no
    O1 H6 2.3200 . . no
    O1 H6 2.7200 . 5_676 no
    O1 H1 2.85(5) . 5_576 no
    O2 H5 2.6700 . 1_455 no
    O2 H8B 2.3700 . . no
    O2 H1 1.70(5) . 5_576 no
    O2 H8A 2.7300 . . no
    O3 H8C 2.3300 . . no
    O4 H4 2.6200 . 6_455 no
    O4 H8A 2.8300 . 6_555 no
    C1 O3 3.337(4) . 7_555 no
    C2 O4 3.363(4) . . no
    C3 C7 3.501(5) . 7_545 no
    C4 O4 3.257(4) . . no
    C4 O4 3.397(4) . 6_555 no
    C5 C7 3.506(4) . 3_566 no
    C7 C3 3.501(5) . 7_555 no
    C7 O2 3.369(4) . 5_576 no
    C7 C5 3.506(4) . 3_466 no
    C7 O3 3.057(4) . 7_555 no
    C8 C9 3.383(5) . . no
    C8 O2 2.779(4) . . no
    C9 C8 3.383(5) . . no
    C10 O4 3.413(5) . 7_545 no
    C6 H8C 3.0600 . 7_555 no
    C6 H8B 2.9600 . 3_566 no
    C7 H8B 2.7900 . . no
    C7 H1 2.59(5) . 5_576 no
    C9 H8C 2.8900 . . no
    H1 O1 2.85(5) . 5_576 no
    H1 O2 1.70(5) . 5_576 no
    H1 C7 2.59(5) . 5_576 no
    H1 H1 2.32(7) . 5_576 no
    H4 O4 2.6200 . 6_555 no
    H5 O2 2.6700 . 1_655 no
    H6 O1 2.3200 . . no
    H6 O1 2.7200 . 5_676 no
    H8A O2 2.7300 . . no
    H8A O4 2.8300 . 6_455 no
    H8B O2 2.3700 . . no
    H8B C7 2.7900 . . no
    H8B C6 2.9600 . 3_466 no
    H8C O3 2.3300 . . no
    H8C C9 2.8900 . . no
    H8C C6 3.0600 . 7_545 no
    H10B H10C 2.5300 . 6_455 no
    H10C H10B 2.5300 . 6_555 no
loop_
    _geom_angle_atom_site_label_1
    _geom_angle_atom_site_label_2
    _geom_angle_atom_site_label_3
    _geom_angle_site_symmetry_1
    _geom_angle_site_symmetry_2
    _geom_angle_site_symmetry_3
    _geom_angle
    _geom_angle_publ_flag
    C3 O3 C9 . . . 119.0(3) no
    C7 O1 H1 . . . 112(3) no
    C2 C1 C7 . . . 122.1(2) no
    C6 C1 C7 . . . 118.0(3) no
    C2 C1 C6 . . . 120.0(3) no
    C1 C2 C8 . . . 124.4(2) no
    C3 C2 C8 . . . 119.5(3) no
    C1 C2 C3 . . . 116.2(2) no
    O3 C3 C2 . . . 118.6(3) no
    O3 C3 C4 . . . 117.6(3) no
    C2 C3 C4 . . . 123.6(3) no
    C3 C4 C5 . . . 118.9(3) no
    C4 C5 C6 . . . 119.6(3) no
    C1 C6 C5 . . . 121.8(3) no
    O1 C7 C1 . . . 114.8(3) no
    O2 C7 C1 . . . 123.9(3) no
    O1 C7 O2 . . . 121.3(3) no
    O3 C9 C10 . . . 112.1(3) no
    O4 C9 C10 . . . 126.4(3) no
    O3 C9 O4 . . . 121.6(4) no
    C3 C4 H4 . . . 121.00 no
    C5 C4 H4 . . . 121.00 no
    C4 C5 H5 . . . 120.00 no
    C6 C5 H5 . . . 120.00 no
    C1 C6 H6 . . . 119.00 no
    C5 C6 H6 . . . 119.00 no
    C2 C8 H8A . . . 109.00 no
    C2 C8 H8B . . . 109.00 no
    C2 C8 H8C . . . 109.00 no
    H8A C8 H8B . . . 110.00 no
    H8A C8 H8C . . . 109.00 no
    H8B C8 H8C . . . 110.00 no
    C9 C10 H10A . . . 109.00 no
    C9 C10 H10B . . . 109.00 no
    C9 C10 H10C . . . 109.00 no
    H10A C10 H10B . . . 110.00 no
    H10A C10 H10C . . . 109.00 no
    H10B C10 H10C . . . 110.00 no
loop_
    _geom_torsion_atom_site_label_1
    _geom_torsion_atom_site_label_2
    _geom_torsion_atom_site_label_3
    _geom_torsion_atom_site_label_4
    _geom_torsion_site_symmetry_1
    _geom_torsion_site_symmetry_2
    _geom_torsion_site_symmetry_3
    _geom_torsion_site_symmetry_4
    _geom_torsion
    _geom_torsion_publ_flag
    C9 O3 C3 C2 . . . . 94.8(3) no
    C9 O3 C3 C4 . . . . -89.2(3) no
    C3 O3 C9 O4 . . . . 0.8(5) no
    C3 O3 C9 C10 . . . . -178.3(3) no
    C6 C1 C2 C3 . . . . 0.1(4) no
    C6 C1 C2 C8 . . . . -179.8(3) no
    C7 C1 C2 C3 . . . . 179.7(3) no
    C7 C1 C2 C8 . . . . -0.2(4) no
    C2 C1 C6 C5 . . . . 0.4(4) no
    C7 C1 C6 C5 . . . . -179.3(3) no
    C2 C1 C7 O1 . . . . 169.8(3) no
    C2 C1 C7 O2 . . . . -12.0(5) no
    C6 C1 C7 O1 . . . . -10.6(4) no
    C6 C1 C7 O2 . . . . 167.6(3) no
    C1 C2 C3 O3 . . . . 175.0(2) no
    C1 C2 C3 C4 . . . . -0.7(4) no
    C8 C2 C3 O3 . . . . -5.1(4) no
    C8 C2 C3 C4 . . . . 179.2(3) no
    O3 C3 C4 C5 . . . . -174.9(3) no
    C2 C3 C4 C5 . . . . 0.9(5) no
    C3 C4 C5 C6 . . . . -0.5(5) no
    C4 C5 C6 C1 . . . . -0.2(5) no
loop_
    _geom_hbond_atom_site_label_D
    _geom_hbond_atom_site_label_H
    _geom_hbond_atom_site_label_A
    _geom_hbond_site_symmetry_A
    _geom_hbond_distance_DH
    _geom_hbond_distance_HA
    _geom_hbond_distance_DA
    _geom_hbond_angle_DHA
    _geom_hbond_publ_flag
    O1 H1 O2 5_576 0.93(5) 1.70(5) 2.622(3) 176(3) yes
