# Supplementary material for: Crystal structure of 3-acet­oxy-2-methyl­benzoic acid
Source: Acta Crystallogr E Crystallogr Commun. 2015 Jun 13;71(Pt 7):o474. doi: 10.1107/S2056989015010865 (PMC4518910; doi:10.1107/S2056989015010865)
Supplement: Supplementary file 2 [file e-71-0o474-Isup2.hkl]

#
# h,k,l, Fc-squared, Fo-squared, sigma(Fo-squared) and status flag
#
data_I
_shelx_title ' mo_kt82_0m in Pbca (RT)'
_shelx_refln_list_code          4
_shelx_F_calc_maximum      184.62
_exptl_crystal_F_000       816.00
_reflns_d_resolution_high  0.7696
 
loop_
 _symmetry_equiv_pos_as_xyz
 'x, y, z'
 '-x+1/2, -y, z+1/2'
 '-x, y+1/2, -z+1/2'
 'x+1/2, -y+1/2, -z'
 '-x, -y, -z'
 'x-1/2, y, -z-1/2'
 'x, -y-1/2, z-1/2'
 '-x-1/2, y-1/2, z'
 
_cell_length_a     7.7539
_cell_length_b    11.3463
_cell_length_c    21.1873
_cell_angle_alpha  90.000
_cell_angle_beta   90.000
_cell_angle_gamma  90.000
 
_shelx_F_squared_multiplier     1.000
 
loop_
 _refln_index_h
 _refln_index_k
 _refln_index_l
 _refln_F_squared_calc
 _refln_F_squared_meas
 _refln_F_squared_sigma
 _refln_observed_status
   2   0   0     6699.72     6869.87    240.00 o
   4   0   0     4317.26     5122.98    138.34 o
   6   0   0       35.82       62.04     23.36 o
   8   0   0        1.82       10.98     11.91 o
  10   0   0        3.84       24.69     42.67 o
   2   1   0       58.25       70.32      6.90 o
   4   1   0     2583.00     3273.97     63.80 o
   6   1   0       48.18       56.95      8.93 o
   8   1   0        0.72       -2.51      8.64 o
  10   1   0       20.72       87.19     32.88 o
   2   2   0     9954.81     9686.73    291.03 o
   4   2   0       10.97       58.90     12.19 o
   6   2   0      575.99      627.69     22.03 o
   8   2   0        8.34        5.12     12.75 o
   2   3   0     3133.43     2934.03    103.22 o
   4   3   0       30.61       88.21     19.93 o
   6   3   0        0.02       89.52     28.58 o
   8   3   0        1.87      -13.64     11.42 o
   2   4   0     4382.34     4831.49    168.68 o
   4   4   0       28.16       51.42      5.52 o
   6   4   0      933.95     1008.51     38.99 o
   8   4   0       13.43       12.07     15.06 o
   2   5   0       30.69       31.15      4.64 o
   4   5   0        5.85        7.68      6.09 o
   6   5   0       16.20       20.54      8.32 o
   8   5   0       92.94       66.07     20.32 o
   2   6   0       78.95       73.44     24.61 o
   4   6   0       14.64       28.81      9.24 o
   6   6   0       86.14      102.61     15.08 o
   8   6   0       27.93       31.68     14.87 o
   4   7   0      600.37      672.90     56.68 o
   6   7   0       15.51        6.54      9.16 o
   8   7   0        6.47        7.70     21.38 o
   0   8   0      181.32      409.08     45.18 o
   4   8   0        8.39        9.83      9.89 o
   6   8   0       66.12       54.84     14.27 o
   8   8   0       44.13       61.63     25.21 o
   2   9   0      412.13      502.40     41.76 o
   4   9   0       24.39       49.90     19.24 o
   6   9   0        0.06       -0.29      9.41 o
   0  10   0       23.49       18.63     11.48 o
   2  10   0        8.21       60.24     20.73 o
   4  10   0       65.93       32.40     10.07 o
   6  10   0        2.76        0.06     10.51 o
   2  11   0      101.97      130.89     15.77 o
   4  11   0        0.00       -8.06      7.21 o
   6  11   0        0.86        9.63     11.64 o
   0  12   0       61.72       67.83     19.21 o
   2  12   0       50.25       53.79     12.66 o
   4  12   0        0.24       -3.56      8.08 o
   2  13   0       19.48       33.02     12.58 o
   4  13   0        0.33       -7.01     10.15 o
   0  14   0       20.70       32.27     19.11 o
   2  14   0        0.39       -2.08     11.91 o
   1   1   1     3103.61     3321.05     55.33 o
   2   1   1     6636.99     7728.68    126.77 o
   3   1   1     1983.14     2187.56     34.59 o
   4   1   1     3209.20     3798.26     55.00 o
   5   1   1      897.33      907.44     15.39 o
   6   1   1        9.86       11.55      5.06 o
   7   1   1      128.41      158.08      9.48 o
   8   1   1        0.30       -7.03      6.32 o
   9   1   1       28.31       32.93     11.44 o
  10   1   1        1.90       14.89     18.92 o
   0   2   1     6033.25     6182.18    213.33 o
   1   2   1      624.76      587.50     19.60 o
   2   2   1      117.27      149.27     12.17 o
   3   2   1      239.57      294.36      9.60 o
   4   2   1      846.76      874.77     17.35 o
   5   2   1      144.90      165.32      8.34 o
   6   2   1       16.49       46.44      7.86 o
   7   2   1      272.71      303.40     15.03 o
   8   2   1       12.12       20.28      8.55 o
   9   2   1       18.33       18.10      9.77 o
   1   3   1      826.47      724.17     15.22 o
   2   3   1      193.37      204.84     11.81 o
   3   3   1      703.15      762.73     20.29 o
   4   3   1       22.45       56.76      8.75 o
   5   3   1      236.82      282.80     12.55 o
   6   3   1      576.85      632.73     18.52 o
   7   3   1      765.33      721.22     27.76 o
   8   3   1        6.75       -6.68      7.84 o
   9   3   1        8.89       -4.11      9.19 o
   0   4   1      360.82      410.50     17.34 o
   1   4   1      396.72      436.56     13.18 o
   2   4   1      367.24      654.90    200.55 o
   3   4   1        5.36        3.94      4.75 o
   4   4   1      434.26      415.30     14.25 o
   5   4   1       24.72       26.26      5.19 o
   6   4   1      131.38      249.37     31.87 o
   7   4   1      186.41      212.65     14.28 o
   8   4   1       36.01       41.21     10.55 o
   9   4   1        0.32      -15.64     20.80 o
   1   5   1     2107.89     2097.93     44.76 o
   2   5   1      243.28      237.97      8.41 o
   3   5   1        9.86        6.64      2.97 o
   4   5   1        8.09        6.77      3.78 o
   5   5   1      103.56      105.64     12.55 o
   6   5   1      108.15      122.36      9.91 o
   7   5   1       21.14       20.64      7.41 o
   8   5   1        8.33       21.76      9.90 o
   9   5   1        3.49      -12.42     14.62 o
   0   6   1      638.73      690.61     28.58 o
   1   6   1      218.77      249.70      8.44 o
   2   6   1        9.80       10.04      3.04 o
   3   6   1      334.64      359.19     11.86 o
   4   6   1      112.70      119.78     11.95 o
   5   6   1       18.07       41.46      9.68 o
   6   6   1       66.73       96.49     10.77 o
   7   6   1       19.98       13.27      7.61 o
   8   6   1        2.71        4.11     13.08 o
   9   6   1        2.02        7.91     22.61 o
   1   7   1       46.48       66.81     10.83 o
   2   7   1        0.07       23.33     16.69 o
   3   7   1       69.87       82.38      8.47 o
   4   7   1       25.38       77.60      8.93 o
   5   7   1        1.38       16.23      6.05 o
   6   7   1        6.56       -5.43      5.75 o
   7   7   1        4.41        3.95      8.00 o
   8   7   1        0.14       -8.85     16.75 o
   0   8   1     1093.21     1164.82     47.05 o
   1   8   1       67.24       70.29      4.97 o
   2   8   1       28.63       17.41     10.29 o
   3   8   1      148.23      187.08     12.07 o
   4   8   1       90.23      105.22      9.84 o
   5   8   1      456.36      456.32     52.94 o
   6   8   1       20.38       39.95     22.88 o
   7   8   1       22.60       13.28     11.15 o
   8   8   1        1.49       10.55     12.39 o
   1   9   1       87.99      109.59     10.39 o
   2   9   1        2.95       32.14     20.75 o
   3   9   1       67.77       95.64      8.99 o
   4   9   1      115.42      132.05     11.36 o
   5   9   1      101.73      104.30     11.42 o
   6   9   1       14.49       16.02      7.60 o
   7   9   1        6.41       13.30      8.75 o
   0  10   1       54.85       60.51     10.16 o
   1  10   1        7.07        8.49     11.94 o
   2  10   1      334.74      399.28     54.30 o
   3  10   1        1.08       16.42      8.29 o
   4  10   1       17.34       13.69      6.36 o
   5  10   1        3.24        5.80      5.85 o
   6  10   1        0.09        4.65      7.17 o
   7  10   1        0.37       -3.38      7.60 o
   1  11   1        0.10        2.80      7.89 o
   2  11   1      141.20      162.16     30.00 o
   3  11   1       38.35       37.09      7.64 o
   4  11   1        9.62       11.45      8.01 o
   5  11   1        8.59       10.78      6.72 o
   6  11   1        6.33        8.02      8.44 o
   0  12   1       11.62       13.98     13.86 o
   1  12   1      155.14      206.92     14.37 o
   2  12   1       29.45       36.97      8.33 o
   3  12   1       18.41       16.58      8.28 o
   4  12   1        3.92        0.73      6.02 o
   5  12   1        1.24        0.43      6.57 o
   1  13   1       30.49       42.13      8.98 o
   2  13   1        0.44        8.03     13.18 o
   3  13   1        3.65       10.98      7.74 o
   4  13   1        5.51        5.34     12.97 o
   0  14   1        4.90      -11.33     14.33 o
   1  14   1        0.30       -2.58      8.72 o
   2  14   1        0.53       -1.59      8.37 o
   3  14   1        0.97       -6.35      7.38 o
   0   0   2     4510.76     4581.80    254.81 o
   1   0   2    26926.97    28654.73    633.79 o
   2   0   2     7230.71     7875.07    163.71 o
   3   0   2      762.62      906.18     21.11 o
   4   0   2     2429.50     2751.04     54.47 o
   5   0   2       17.52       13.01      4.31 o
   6   0   2        4.42       -0.25      4.73 o
   7   0   2       38.19       52.98      8.90 o
   8   0   2       55.19       60.20     10.61 o
   9   0   2       60.44       53.28     19.95 o
  10   0   2        0.48      -14.70     25.79 o
   1   1   2     3258.83     3158.26     50.41 o
   2   1   2     2450.11     2426.15     38.50 o
   3   1   2     1077.45     1275.77     20.60 o
   4   1   2      353.50      442.56     21.82 o
   5   1   2      154.69      176.18      6.90 o
   6   1   2       26.98       39.92      5.50 o
   7   1   2       61.52       74.09      6.94 o
   8   1   2        1.64        3.59      7.65 o
   9   1   2        0.01       11.68      9.96 o
  10   1   2        8.59       10.72     19.18 o
   0   2   2     2847.78     2560.86     59.35 o
   1   2   2       77.66       74.83      5.11 o
   2   2   2      114.10      123.05      7.06 o
   3   2   2     1189.09     1371.22     22.92 o
   4   2   2       97.70      125.44      6.01 o
   5   2   2      293.24      310.70      9.34 o
   6   2   2        1.57       28.95      7.84 o
   7   2   2       63.17       94.44      9.15 o
   8   2   2       37.93       37.88      9.62 o
   9   2   2       24.30       22.40     13.34 o
   1   3   2      362.87      365.82      9.06 o
   2   3   2     2583.53     2319.89     50.02 o
   3   3   2      841.74      846.95     16.75 o
   4   3   2     1660.14     1591.53     28.46 o
   5   3   2        9.61       15.75      4.81 o
   6   3   2       45.30      110.59     14.87 o
   7   3   2        0.08       73.27     34.31 o
   8   3   2       15.50        3.17      8.78 o
   9   3   2        2.44       -2.46     12.55 o
   0   4   2       91.74      105.35     12.01 o
   1   4   2       31.48       39.45      3.57 o
   2   4   2     4945.35     5019.12     96.00 o
   3   4   2     1765.02     1856.11     34.35 o
   4   4   2        7.56       10.98      3.77 o
   5   4   2        0.10       -1.15      3.37 o
   6   4   2      576.36      621.98     29.17 o
   7   4   2        7.62       30.92      7.76 o
   8   4   2        0.23       -1.02      8.45 o
   9   4   2        0.29       -2.69     10.97 o
   1   5   2        3.58        1.40      2.06 o
   2   5   2      300.43      323.63     10.85 o
   3   5   2      138.89      144.76      7.04 o
   4   5   2       64.40       61.28      5.51 o
   5   5   2        1.93       12.38      4.40 o
   6   5   2      167.56      183.04     12.38 o
   7   5   2        0.58        8.75      6.98 o
   8   5   2       13.22       12.71     11.66 o
   9   5   2        8.75       13.14     13.51 o
   0   6   2      607.86      682.66     29.44 o
   1   6   2      169.49      224.51      7.50 o
   2   6   2      507.76      489.08     19.93 o
   3   6   2      144.72      188.40     10.76 o
   4   6   2      201.30      234.89     22.62 o
   5   6   2       24.58       25.35      9.13 o
   6   6   2      106.66       97.94     13.22 o
   7   6   2        3.72        0.40      6.57 o
   8   6   2        2.77       11.94     10.52 o
   9   6   2        6.39       -5.84     11.60 o
   1   7   2      826.65      913.35     20.47 o
   2   7   2        8.96       22.98      9.30 o
   3   7   2      212.70      188.17     34.29 o
   4   7   2       20.85       63.74     21.66 o
   5   7   2      268.18      241.02     16.30 o
   6   7   2        9.11        5.32      9.99 o
   7   7   2       14.86        2.81      8.39 o
   8   7   2       24.96       20.67     12.45 o
   0   8   2      189.77      215.22     16.78 o
   1   8   2      122.70      150.78     10.14 o
   2   8   2       12.02       20.06      4.93 o
   3   8   2       35.45       74.84     28.82 o
   4   8   2       31.93       39.72     11.43 o
   5   8   2        0.52       40.61     34.78 o
   6   8   2       26.19       19.48      8.33 o
   7   8   2        0.71       -1.60      7.51 o
   8   8   2        6.81        6.50     12.15 o
   1   9   2       66.45       88.71      9.80 o
   2   9   2       63.70       70.04     14.12 o
   3   9   2       28.18       26.41      7.45 o
   4   9   2      174.47      195.11     14.97 o
   5   9   2        0.11       15.63      8.27 o
   6   9   2       32.82       37.61      9.35 o
   7   9   2       14.46       27.48     15.67 o
   0  10   2      273.58      320.04     33.03 o
   1  10   2       36.20       56.69     15.83 o
   2  10   2       66.94      122.44     51.28 o
   3  10   2      140.80      143.96     14.18 o
   4  10   2        0.72        5.34      5.67 o
   5  10   2        8.50        9.84      6.89 o
   6  10   2       25.01       23.67      8.78 o
   7  10   2        2.42       -1.97      7.83 o
   1  11   2       37.92       47.97      9.73 o
   2  11   2       45.10       60.75     10.48 o
   3  11   2        0.10        2.99      7.79 o
   4  11   2        9.37        2.64      5.92 o
   5  11   2        8.20        7.71      6.58 o
   6  11   2       13.28       19.86     13.33 o
   0  12   2        4.28       18.10     11.11 o
   1  12   2        6.10       19.51     11.65 o
   2  12   2        1.17       18.39     10.37 o
   3  12   2       36.32       28.45      9.94 o
   4  12   2        5.31        2.69      6.65 o
   5  12   2        3.37       -5.62     13.19 o
   1  13   2       14.99       16.66      9.41 o
   2  13   2        0.37        3.35      9.25 o
   3  13   2        0.65        2.00     12.17 o
   4  13   2        0.35      -12.00      8.35 o
   0  14   2       11.37       23.41     14.47 o
   1  14   2        2.30        6.18     10.62 o
   2  14   2        4.05       17.03     10.85 o
   3  14   2        0.30      -13.40     10.33 o
   1   1   3       44.94       51.15      3.27 o
   2   1   3     1127.88     1184.53     18.75 o
   3   1   3      777.94      809.39     13.35 o
   4   1   3       40.99       42.67      3.58 o
   5   1   3      162.23      177.88      7.44 o
   6   1   3      565.03      578.11     14.73 o
   7   1   3       23.45       29.36      5.71 o
   8   1   3        8.66        7.69      6.44 o
   9   1   3       38.98       20.22     12.12 o
   0   2   3     6032.32     5893.03    151.70 o
   1   2   3     8804.34     8666.33    179.27 o
   2   2   3       53.04       77.70      4.05 o
   3   2   3        2.89       12.94      2.25 o
   4   2   3      227.47      267.27      9.50 o
   5   2   3       68.37       62.40      4.70 o
   6   2   3      708.90      713.84     17.09 o
   7   2   3       11.70       22.17      6.40 o
   8   2   3        2.50      -12.49      6.25 o
   9   2   3        4.41       -0.83      9.81 o
   1   3   3        1.02        3.18      1.37 o
   2   3   3      574.33      561.31     16.37 o
   3   3   3        4.81        0.92      2.85 o
   4   3   3       93.71      103.18      5.66 o
   5   3   3        7.51       13.27      3.74 o
   6   3   3      846.69      842.75     20.72 o
   7   3   3       66.70       66.51     13.95 o
   8   3   3        3.88        4.78      8.04 o
   9   3   3       23.23       -0.89     15.93 o
   0   4   3      141.49      132.34     11.11 o
   1   4   3     1828.98     1713.87     45.89 o
   2   4   3     1214.03     1191.74     28.15 o
   3   4   3      225.88      256.81     10.39 o
   4   4   3        0.97        2.94      2.50 o
   5   4   3       48.48       46.78      5.45 o
   6   4   3       72.53      112.46     14.39 o
   7   4   3       75.52       88.53     10.33 o
   8   4   3        3.89       -6.29      7.91 o
   9   4   3        0.29        1.56     12.94 o
   1   5   3      548.65      584.22     13.68 o
   2   5   3       33.54       26.85      4.80 o
   3   5   3       23.55       28.55      3.20 o
   4   5   3       11.82       20.14      3.90 o
   5   5   3       55.56       36.43     10.53 o
   6   5   3      192.14      170.82     12.91 o
   7   5   3      101.11      104.64     11.38 o
   8   5   3       19.71        4.84     12.49 o
   9   5   3        7.73        1.93      9.92 o
   0   6   3     1541.93     1512.72     58.80 o
   1   6   3     1817.08     1797.67     39.18 o
   2   6   3       80.45       70.28      6.15 o
   3   6   3      619.81      628.34     35.61 o
   4   6   3      518.35      520.38     21.84 o
   5   6   3       16.84        7.40      6.49 o
   6   6   3       59.49       63.25     10.01 o
   7   6   3       11.28        5.16      8.15 o
   8   6   3       27.60       27.06     21.87 o
   9   6   3        6.10       -4.01     20.73 o
   1   7   3        1.52       13.62      5.68 o
   2   7   3       82.56       77.41      6.20 o
   3   7   3        3.11        0.17      4.19 o
   4   7   3      148.57      141.75     11.16 o
   5   7   3       46.15       41.67     10.81 o
   6   7   3        2.90        5.79      7.37 o
   7   7   3        2.05       -6.81     13.33 o
   8   7   3        3.80       27.80     13.95 o
   0   8   3        0.98       28.06     12.39 o
   1   8   3      512.21      489.09     15.37 o
   2   8   3      462.29      470.48     36.09 o
   3   8   3       15.58       16.08      6.59 o
   4   8   3      287.40      276.53     22.02 o
   5   8   3        1.02       -1.37     22.23 o
   6   8   3       18.76       19.94      7.76 o
   7   8   3        0.31       12.01      8.33 o
   8   8   3        0.37      -16.73     26.19 o
   1   9   3      356.38      412.57     19.26 o
   2   9   3      168.31      176.25     15.28 o
   3   9   3       84.20       69.44     11.69 o
   4   9   3       22.73       27.53      9.49 o
   5   9   3       45.90       44.77      8.65 o
   6   9   3       78.53       61.19     10.85 o
   7   9   3       17.56        3.19     10.68 o
   0  10   3      185.76      230.89     29.52 o
   1  10   3      115.12      129.61     15.21 o
   2  10   3      117.71      103.23     12.36 o
   3  10   3       48.25       44.87      9.94 o
   4  10   3        5.03       -0.33      5.44 o
   5  10   3        5.23        7.72      6.52 o
   6  10   3        0.65       -1.08      6.88 o
   7  10   3        0.01       -0.17      8.63 o
   1  11   3       19.97       27.80      8.69 o
   2  11   3        7.62       21.63      8.96 o
   3  11   3       50.38       61.43     11.56 o
   4  11   3       19.68       14.21      6.45 o
   5  11   3        0.00       -2.57      6.72 o
   6  11   3        1.88        7.07      9.10 o
   0  12   3       28.17       31.96     17.23 o
   1  12   3        3.98        0.70      8.17 o
   2  12   3       84.20       86.43     12.99 o
   3  12   3       19.34       25.20     11.75 o
   4  12   3        1.90       -4.10      9.59 o
   5  12   3        0.54        0.23      7.46 o
   1  13   3        4.97        2.49      9.45 o
   2  13   3        3.37       -5.79      9.50 o
   3  13   3        1.79        8.80      8.37 o
   4  13   3        1.74       -2.65      8.94 o
   0  14   3        3.42        8.90     12.84 o
   1  14   3        0.13        0.29     10.24 o
   2  14   3        4.54        0.06     10.83 o
   0   0   4       39.13       31.09      4.48 o
   1   0   4      422.74      392.38     10.44 o
   2   0   4    15700.74    15356.43    317.55 o
   3   0   4      165.02      189.77     12.55 o
   4   0   4     1445.49     1318.15     30.34 o
   5   0   4      752.40      661.86     18.82 o
   6   0   4      256.32      289.05     16.11 o
   7   0   4       80.64       78.69     10.91 o
   8   0   4       15.93       15.78     11.43 o
   9   0   4       70.99       81.13     21.26 o
   1   1   4       27.05       29.25      2.31 o
   2   1   4     1172.02     1147.40     18.35 o
   3   1   4        7.78       14.33      2.40 o
   4   1   4      878.20      928.72     16.19 o
   5   1   4      121.08      111.96      5.58 o
   6   1   4      351.83      380.82     12.06 o
   7   1   4      322.34      333.64     17.61 o
   8   1   4        3.79       -2.90      6.34 o
   9   1   4        0.28       -0.65     11.21 o
   0   2   4    34046.08    31624.59    805.20 o
   1   2   4     3542.69     3246.02     53.91 o
   2   2   4     1617.99     1481.35     24.96 o
   3   2   4      765.36      869.03     15.27 o
   4   2   4     1592.97     1596.34     26.38 o
   5   2   4        5.61        3.09      3.09 o
   6   2   4      600.64      590.87     18.88 o
   7   2   4       47.77       32.71      6.89 o
   8   2   4        1.28        0.71      7.96 o
   9   2   4        3.61        2.75     10.70 o
   1   3   4     4217.25     3882.22     76.65 o
   2   3   4     1007.12      943.08     17.75 o
   3   3   4      523.08      495.26     10.66 o
   4   3   4        3.75       -1.23      2.15 o
   5   3   4      281.31      266.03     10.39 o
   6   3   4       28.68       20.48      7.27 o
   7   3   4       57.58       59.22      9.25 o
   8   3   4        3.63        1.75      7.45 o
   9   3   4        1.92       -0.21     14.34 o
   0   4   4     1053.37      994.39     29.48 o
   1   4   4     1019.95      853.31     19.45 o
   2   4   4       18.17       27.67      3.02 o
   3   4   4      618.11      646.70     14.66 o
   4   4   4        0.42        2.89      2.40 o
   5   4   4        6.25        9.30      3.82 o
   6   4   4       68.38       72.69     10.94 o
   7   4   4      137.19      157.18     12.86 o
   8   4   4        0.13       -1.90     10.30 o
   9   4   4        0.04       -1.93     10.29 o
   1   5   4      110.86      123.38      7.89 o
   2   5   4      113.49       85.48      6.97 o
   3   5   4      541.64      536.49     12.76 o
   4   5   4       49.53       56.11      5.30 o
   5   5   4      181.05      156.27     12.09 o
   6   5   4      177.49      184.71     12.93 o
   7   5   4       22.10       16.42      7.96 o
   8   5   4        0.27      -14.62      7.60 o
   9   5   4        3.87       -0.95     10.85 o
   0   6   4     1202.74     1463.24     88.08 o
   1   6   4      158.00      168.44     10.32 o
   2   6   4      315.69      311.80     12.05 o
   3   6   4        6.73       12.06      5.42 o
   4   6   4       30.19       20.58      5.39 o
   5   6   4      165.85      157.40     11.77 o
   6   6   4        9.67       12.43      6.66 o
   7   6   4        4.58       -5.70      7.47 o
   8   6   4        4.15        6.47     13.90 o
   9   6   4        2.47        4.23     12.07 o
   1   7   4      128.88      164.05      8.26 o
   2   7   4        7.80       -0.31      3.62 o
   3   7   4      121.46       53.66     54.00 o
   4   7   4      273.83      279.25     15.14 o
   5   7   4      120.03       94.61     10.52 o
   6   7   4       21.23        4.90      6.32 o
   7   7   4        9.77       15.25      8.27 o
   8   7   4       44.93       59.77     16.13 o
   0   8   4      890.76      344.59    465.36 o
   1   8   4       25.89       25.88      8.14 o
   2   8   4       47.38       39.71     10.87 o
   3   8   4       22.71       23.21      7.53 o
   4   8   4        7.24        9.32      5.41 o
   5   8   4       41.06       23.04      7.73 o
   6   8   4        2.20       13.04      7.58 o
   7   8   4        7.54       11.59      9.26 o
   8   8   4        3.17       -9.18     22.64 o
   1   9   4        0.78       16.30      6.41 o
   2   9   4       83.40       92.79     18.36 o
   3   9   4      105.47      111.04     12.62 o
   4   9   4       24.88       23.22      8.38 o
   5   9   4       12.13        5.23      6.56 o
   6   9   4        6.45        5.62      6.69 o
   7   9   4        6.96       -4.13     10.36 o
   0  10   4        8.98       12.03      9.76 o
   1  10   4      175.44      200.29     15.47 o
   2  10   4        3.43        3.37      7.39 o
   3  10   4       42.98       29.05      8.60 o
   4  10   4       74.25       72.76     12.72 o
   5  10   4       43.13       45.15      8.66 o
   6  10   4       22.05       14.97      7.87 o
   7  10   4        0.96       -8.84     13.60 o
   1  11   4       52.37       38.17      8.03 o
   2  11   4        6.90       -0.18      9.74 o
   3  11   4        8.38        3.89      8.32 o
   4  11   4        4.04        0.75      7.79 o
   5  11   4       33.91       43.92     19.18 o
   6  11   4        8.02       21.65      9.48 o
   0  12   4        5.08       -0.46     14.99 o
   1  12   4       22.98       27.73      9.86 o
   2  12   4       12.50       17.58      9.55 o
   3  12   4        2.88        6.47      8.05 o
   4  12   4        0.29       -3.92      9.76 o
   5  12   4        0.07       -5.44      9.23 o
   1  13   4        2.91        5.05      9.95 o
   2  13   4        0.41       -0.46      9.95 o
   3  13   4        4.70       10.70      9.38 o
   4  13   4       11.58       10.30     10.58 o
   0  14   4        4.66       11.94     12.80 o
   1  14   4        0.92       -8.91     10.57 o
   2  14   4        6.54       -2.99     10.15 o
   1   1   5     1887.57     1684.41     27.41 o
   2   1   5      100.32       94.41      3.75 o
   3   1   5     1241.01     1175.85     19.17 o
   4   1   5       59.90       64.12      4.24 o
   5   1   5      610.05      597.85     12.68 o
   6   1   5       50.13       64.34      5.78 o
   7   1   5      205.84      233.05     14.72 o
   8   1   5        0.82       -0.97      6.15 o
   9   1   5        7.83       11.11     11.79 o
   0   2   5    34086.05    31731.35    608.92 o
   1   2   5     1008.71      984.99     15.72 o
   2   2   5     2400.10     2380.66     38.83 o
   3   2   5       52.87       48.53      3.30 o
   4   2   5      513.90      498.33     10.98 o
   5   2   5        1.11        1.63      2.78 o
   6   2   5      242.16      257.17     13.02 o
   7   2   5      123.15      109.32      9.77 o
   8   2   5       34.39       27.00     11.01 o
   9   2   5        0.37       10.52     12.02 o
   1   3   5      190.28      180.49      5.76 o
   2   3   5      484.73      446.00      8.61 o
   3   3   5      701.78      634.30     12.40 o
   4   3   5       12.52        9.04      2.71 o
   5   3   5       68.30       76.63      6.19 o
   6   3   5        5.58       -3.63      4.52 o
   7   3   5       22.63       21.02      6.89 o
   8   3   5       45.15       52.92     11.15 o
   9   3   5        6.16       -5.74      9.86 o
   0   4   5        7.21       11.44      4.73 o
   1   4   5      331.55      318.34      8.84 o
   2   4   5      542.75      474.88     16.25 o
   3   4   5      319.79      308.22      8.59 o
   4   4   5       12.80       19.89      3.34 o
   5   4   5       33.32       27.44      9.35 o
   6   4   5      126.58      144.16     10.40 o
   7   4   5       24.26       20.90      7.93 o
   8   4   5       28.03       24.47      9.44 o
   9   4   5        4.03        2.80      9.81 o
   1   5   5      350.84      315.68      9.03 o
   2   5   5      530.72      519.22     13.80 o
   3   5   5      157.62      186.05      9.38 o
   4   5   5      595.24      561.02     14.76 o
   5   5   5       36.09       35.20      6.18 o
   6   5   5        0.03       -5.16      6.00 o
   7   5   5      168.93      146.74     17.12 o
   8   5   5        2.07        3.63      9.71 o
   9   5   5       33.59       37.15     11.94 o
   0   6   5      123.83      124.96     20.67 o
   1   6   5       66.33       68.64      7.20 o
   2   6   5     1013.58     1001.89     30.92 o
   3   6   5       63.89       73.42      8.18 o
   4   6   5       33.48       23.54      5.31 o
   5   6   5      416.13      395.56     17.54 o
   6   6   5       93.11       84.49     15.85 o
   7   6   5       97.46      114.86     13.93 o
   8   6   5       25.85       13.17     10.99 o
   9   6   5        1.13        8.01     11.86 o
   1   7   5       40.37       35.25      5.02 o
   2   7   5       12.11        4.25      3.63 o
   3   7   5      150.48      135.19     17.18 o
   4   7   5      118.34      120.98     16.57 o
   5   7   5       25.47       24.89      8.12 o
   6   7   5        0.97       -7.04      6.17 o
   7   7   5        0.56       -6.63     13.32 o
   8   7   5        3.30       16.21     11.24 o
   0   8   5        3.56        1.26      5.61 o
   1   8   5       76.89       70.12     14.24 o
   2   8   5       11.28        5.99      4.51 o
   3   8   5        0.00       -1.06      5.50 o
   4   8   5       57.36       59.28      9.70 o
   5   8   5       10.14        6.70      6.08 o
   6   8   5        4.76       -1.99      6.91 o
   7   8   5        1.98        9.11      9.10 o
   8   8   5        1.31       14.37     12.54 o
   1   9   5        0.12        1.75      5.28 o
   2   9   5      328.49      322.22     20.46 o
   3   9   5        0.05       -0.14      6.14 o
   4   9   5       47.88       52.51     16.84 o
   5   9   5       20.59       14.17      7.04 o
   6   9   5        0.04       -5.97     11.48 o
   7   9   5        0.95       -9.97      8.47 o
   0  10   5       43.31       37.27     17.67 o
   1  10   5      160.50      180.20     13.34 o
   2  10   5       37.01       33.25      8.86 o
   3  10   5       61.72       45.87      9.71 o
   4  10   5        5.85       15.71     10.74 o
   5  10   5       27.58       23.42      9.47 o
   6  10   5       16.44        9.84      8.67 o
   7  10   5        8.93       15.12     12.41 o
   1  11   5        8.01       17.14      9.29 o
   2  11   5       30.09       35.21     10.75 o
   3  11   5        0.10        0.49      7.26 o
   4  11   5        5.70       -3.76      8.16 o
   5  11   5        0.84        2.34     10.09 o
   6  11   5        0.98        8.30      8.48 o
   0  12   5       18.35       43.46     17.68 o
   1  12   5        0.65        2.78      8.13 o
   2  12   5        2.38       -4.09      7.88 o
   3  12   5        0.19        1.23      8.72 o
   4  12   5       10.78       18.05     10.90 o
   5  12   5        0.00       -5.52      6.90 o
   1  13   5        0.57        6.04      9.26 o
   2  13   5        6.82        9.86     16.33 o
   3  13   5       18.74       10.76     10.80 o
   4  13   5        9.83        2.40     10.38 o
   0  14   5        1.51       15.66     18.97 o
   1  14   5       13.91       26.44     11.84 o
   2  14   5        0.06        8.29     11.74 o
   0   0   6    17861.98    16370.21    563.70 o
   1   0   6      845.40      684.53     16.90 o
   2   0   6       56.29       51.19      3.95 o
   3   0   6        0.26       -1.17      2.68 o
   4   0   6      732.18      811.15     19.77 o
   5   0   6       58.36       82.39      7.75 o
   6   0   6      160.07      173.50     15.64 o
   7   0   6      400.00      406.33     21.83 o
   8   0   6       15.79        3.55     15.75 o
   9   0   6        1.19       11.62     20.89 o
   1   1   6     1965.56     1842.10     27.71 o
   2   1   6       18.91       11.67      2.01 o
   3   1   6        3.85        5.40      2.29 o
   4   1   6      503.10      477.89     10.70 o
   5   1   6        8.92        5.22      3.15 o
   6   1   6      144.56      139.80      8.10 o
   7   1   6      278.21      273.65     17.32 o
   8   1   6       11.14       11.07      8.11 o
   9   1   6        0.19       12.81     10.94 o
   0   2   6    15218.53    14431.73    278.51 o
   1   2   6      738.55      626.19     11.11 o
   2   2   6     1885.40     1856.70     30.00 o
   3   2   6      421.15      450.63      8.95 o
   4   2   6      117.69      136.99      5.85 o
   5   2   6        3.21        1.55      3.08 o
   6   2   6      196.07      182.21     13.94 o
   7   2   6       18.79       24.57      6.61 o
   8   2   6        0.73        1.92      8.56 o
   9   2   6        2.77       -1.74     11.04 o
   1   3   6      846.08      835.59     17.05 o
   2   3   6      203.55      213.64      5.62 o
   3   3   6       12.02       20.35      2.70 o
   4   3   6       40.62       43.97      5.40 o
   5   3   6      191.24      200.65     10.92 o
   6   3   6       31.66       41.59      6.53 o
   7   3   6      161.60      185.87     17.14 o
   8   3   6       33.74       49.39     11.08 o
   9   3   6        7.58        9.73     11.93 o
   0   4   6     4978.66     4663.98    123.39 o
   1   4   6       75.22       86.59      3.98 o
   2   4   6      360.96      357.50      9.48 o
   3   4   6       58.65       75.47      4.68 o
   4   4   6      299.76      279.21      8.85 o
   5   4   6       12.68        7.66      3.85 o
   6   4   6       58.24       47.81      7.66 o
   7   4   6       55.35       57.94     10.08 o
   8   4   6        0.34      -14.60      8.07 o
   9   4   6       20.49       15.81     11.35 o
   1   5   6      194.94      210.49      7.21 o
   2   5   6      907.69      840.99     18.90 o
   3   5   6       96.53       83.36      4.69 o
   4   5   6       31.45       25.72      4.74 o
   5   5   6       26.44       32.45      6.80 o
   6   5   6        7.33        3.37      6.30 o
   7   5   6       57.98       59.62     13.28 o
   8   5   6        9.71        1.42      9.40 o
   9   5   6       11.32        6.01     12.79 o
   0   6   6       13.12       25.49      7.22 o
   1   6   6       35.99       30.22      4.18 o
   2   6   6      198.81      192.64      9.03 o
   3   6   6      129.01      132.67     14.15 o
   4   6   6       23.38       23.68      5.19 o
   5   6   6      180.60      187.47     18.98 o
   6   6   6       16.13       28.47      7.87 o
   7   6   6        4.73       -6.47      9.95 o
   8   6   6       35.69       16.14      9.80 o
   1   7   6      306.39      303.40     22.08 o
   2   7   6       46.58       34.13      7.13 o
   3   7   6        3.51       -1.82      4.61 o
   4   7   6       10.33       14.19      5.31 o
   5   7   6      186.99      196.57     14.35 o
   6   7   6      100.20       77.69     10.81 o
   7   7   6        1.81       -6.30     10.54 o
   8   7   6       42.71       54.96     16.21 o
   0   8   6        9.83       15.40      7.39 o
   1   8   6        0.03       -2.16      4.48 o
   2   8   6       77.61       49.06      9.26 o
   3   8   6        1.55        6.97      6.25 o
   4   8   6       72.03       50.09     11.16 o
   5   8   6        0.46        1.17      5.32 o
   6   8   6       38.93       30.02      9.71 o
   7   8   6        0.01       -4.46      8.83 o
   8   8   6        0.32       -2.79      9.95 o
   1   9   6        0.13        3.18      5.92 o
   2   9   6       10.78        4.35      6.62 o
   3   9   6       21.63        7.62      7.24 o
   4   9   6        2.98       -2.61      8.15 o
   5   9   6        0.64        0.27      6.50 o
   6   9   6       18.36       14.64      8.44 o
   7   9   6        1.02        3.52     10.31 o
   0  10   6       66.10       84.16     25.46 o
   1  10   6       68.25       54.66     10.21 o
   2  10   6       33.71       42.77      9.93 o
   3  10   6       16.00        5.01      9.63 o
   4  10   6        2.93       -0.56      8.34 o
   5  10   6       30.02       32.47      9.07 o
   6  10   6        0.53       -9.19      8.04 o
   7  10   6        0.66       -6.61     10.47 o
   1  11   6       50.07       53.71      8.71 o
   2  11   6        1.10        2.02      8.15 o
   3  11   6       13.42       -1.27      7.84 o
   4  11   6       13.47       -3.52      7.88 o
   5  11   6       12.91        2.15      7.24 o
   6  11   6        0.01       -0.04      8.41 o
   0  12   6       15.27       35.94     17.70 o
   1  12   6        1.08        2.51      8.18 o
   2  12   6        0.45        2.00      7.90 o
   3  12   6       18.54        6.49      9.63 o
   4  12   6        0.26       -7.73      9.06 o
   5  12   6        3.49        0.62      7.75 o
   1  13   6        0.01      -11.33      9.10 o
   2  13   6        4.06        0.74     10.26 o
   3  13   6        0.57        6.08     10.37 o
   4  13   6        6.24       12.96     24.84 o
   0  14   6       11.16       21.63     19.15 o
   1  14   6       16.13       45.22     13.37 o
   2  14   6        2.81       -4.57     11.18 o
   1   1   7     1048.09     1009.58     16.39 o
   2   1   7      100.89      106.28      3.97 o
   3   1   7     1012.03      972.87     16.10 o
   4   1   7        7.76        8.23      2.81 o
   5   1   7        8.69       13.14      3.52 o
   6   1   7        8.09       14.40      6.37 o
   7   1   7       78.36       50.18      7.77 o
   8   1   7       45.48       43.96     12.12 o
   9   1   7        4.58       18.51     10.91 o
   0   2   7    14229.51    12981.31    255.95 o
   1   2   7     1031.63      964.34     15.55 o
   2   2   7     1095.06     1114.10     17.93 o
   3   2   7      240.00      208.30      7.31 o
   4   2   7      152.02      160.29      8.70 o
   5   2   7       27.46       15.14      4.67 o
   6   2   7      254.15      260.37     14.40 o
   7   2   7       16.87       24.15      7.02 o
   8   2   7        3.93       -3.59      8.35 o
   9   2   7       11.16       -9.08     11.76 o
   1   3   7     1467.16     1312.04     22.91 o
   2   3   7      276.12      290.96      7.01 o
   3   3   7        3.70        2.56      2.11 o
   4   3   7      369.42      351.79     10.01 o
   5   3   7        9.90        6.45      3.45 o
   6   3   7      107.71      105.30      8.56 o
   7   3   7       15.55       12.41      7.10 o
   8   3   7       15.41       11.14      9.23 o
   9   3   7        2.75      -12.03     11.87 o
   0   4   7     2944.28     2890.71     71.56 o
   1   4   7      682.54      690.00     13.54 o
   2   4   7      291.81      308.65     10.60 o
   3   4   7      523.94      477.83     10.60 o
   4   4   7      176.98      166.66     11.27 o
   5   4   7       63.28       57.71      5.98 o
   6   4   7       79.63       79.44     10.68 o
   7   4   7        0.70        4.37      6.59 o
   8   4   7        0.00       -8.58      8.52 o
   9   4   7        2.51       -1.07     10.34 o
   1   5   7     1000.45      939.55     19.42 o
   2   5   7        0.02       -1.81      2.59 o
   3   5   7        1.79        6.18      2.74 o
   4   5   7        0.93        7.09      4.07 o
   5   5   7      205.10      225.27     14.87 o
   6   5   7       99.76      106.31     11.61 o
   7   5   7       30.29       35.26      9.48 o
   8   5   7        5.65       10.18     11.69 o
   9   5   7       24.37        6.71     15.21 o
   0   6   7     1930.67     1277.83    434.24 o
   1   6   7      412.28      365.28     10.78 o
   2   6   7       18.30       12.87      3.40 o
   3   6   7        0.66       -5.81      4.24 o
   4   6   7      122.40      122.91      8.78 o
   5   6   7      122.89      135.99     13.17 o
   6   6   7      195.55      202.64     14.54 o
   7   6   7        0.22      -11.50     11.80 o
   8   6   7        0.99       -3.31     10.88 o
   1   7   7       88.08       87.38      7.51 o
   2   7   7       51.51       61.06      7.45 o
   3   7   7        0.08        0.94      5.07 o
   4   7   7       50.67       50.87      9.61 o
   5   7   7        7.97        4.65      6.50 o
   6   7   7        1.40        9.62      7.26 o
   7   7   7        5.44       -1.96      7.64 o
   8   7   7        8.74        5.03     10.41 o
   0   8   7        1.55        4.78     14.52 o
   1   8   7        0.02        3.32      5.25 o
   2   8   7       88.21       80.85      9.14 o
   3   8   7      307.44      294.73     32.56 o
   4   8   7       25.89       15.19      8.87 o
   5   8   7        7.85       10.27      6.97 o
   6   8   7       45.91       44.51     10.04 o
   7   8   7        0.57        8.15      9.55 o
   8   8   7        9.46       36.01     22.87 o
   1   9   7      150.70      158.36     12.90 o
   2   9   7        5.31       11.04      6.86 o
   3   9   7        0.75        7.09      7.65 o
   4   9   7       69.69       70.31     13.12 o
   5   9   7       30.65       25.09      8.06 o
   6   9   7        0.05        8.52      8.92 o
   7   9   7        7.60      -12.00      9.45 o
   0  10   7       32.75       39.14     12.82 o
   1  10   7      135.10      122.01     16.01 o
   2  10   7      141.55      133.26     12.90 o
   3  10   7       44.82       30.07      9.53 o
   4  10   7       40.90       15.42     10.17 o
   5  10   7       24.61       18.38      7.27 o
   6  10   7        5.92       -2.75     10.97 o
   1  11   7       19.34       10.10      7.30 o
   2  11   7       28.15       23.56      8.25 o
   3  11   7        0.19       -9.51      7.13 o
   4  11   7       12.51       12.41     10.08 o
   5  11   7        8.58        1.45      7.87 o
   6  11   7        2.42        4.55      9.13 o
   0  12   7       36.62       28.89     18.73 o
   1  12   7        0.42       -0.78      7.91 o
   2  12   7        6.26        0.62      8.47 o
   3  12   7        8.39        5.91     10.86 o
   4  12   7        0.02       -0.04     11.92 o
   5  12   7        0.67      -14.48     10.42 o
   1  13   7        9.99       -0.01      9.29 o
   2  13   7       18.86       13.65     11.68 o
   3  13   7        6.21        9.03     10.62 o
   4  13   7        0.01       -6.17      9.85 o
   0  14   7        3.00      -11.57     18.59 o
   1  14   7        0.44        2.38     11.59 o
   0   0   8     8465.19     7809.66    272.64 o
   1   0   8      126.10      144.71     12.55 o
   2   0   8     4476.99     4174.58     70.93 o
   3   0   8     1208.62     1348.84     28.98 o
   4   0   8       20.75       23.80      4.62 o
   5   0   8      797.49      779.74     23.27 o
   6   0   8      622.57      606.41     30.07 o
   7   0   8        9.90        7.91      9.85 o
   8   0   8        1.08       22.80     20.87 o
   9   0   8        2.26        0.63     21.28 o
   1   1   8      462.04      434.95      8.64 o
   2   1   8       17.45       13.02      1.99 o
   3   1   8        5.89        3.91      2.24 o
   4   1   8      500.22      480.53     10.42 o
   5   1   8        9.89        7.25      3.56 o
   6   1   8      823.89      777.43     22.34 o
   7   1   8        0.02        1.57      6.72 o
   8   1   8        1.77        2.31      8.15 o
   9   1   8        0.89       -9.16     11.17 o
   0   2   8      172.73      166.06      7.75 o
   1   2   8      777.20      806.04     13.26 o
   2   2   8     2391.86     2338.50     33.83 o
   3   2   8      416.20      429.69      8.90 o
   4   2   8      291.49      288.83      8.79 o
   5   2   8        5.06        2.87      3.63 o
   6   2   8       39.68       33.31      6.30 o
   7   2   8        3.04        5.12      6.46 o
   8   2   8        0.17      -11.62      9.73 o
   9   2   8       40.09       29.29     13.68 o
   1   3   8        0.05       -1.34      1.44 o
   2   3   8      268.31      275.71      6.76 o
   3   3   8       70.56       74.40      6.24 o
   4   3   8        9.42        2.03      2.70 o
   5   3   8      277.29      274.38     10.32 o
   6   3   8        1.67        1.06      4.81 o
   7   3   8       28.87       25.20      8.20 o
   8   3   8       14.18        4.02     10.49 o
   9   3   8        0.00       -3.84     12.57 o
   0   4   8      225.79      250.34     10.86 o
   1   4   8       28.96       18.47      4.94 o
   2   4   8      178.55      177.91      5.95 o
   3   4   8      115.97      126.06      5.80 o
   4   4   8     1061.90      945.85     23.88 o
   5   4   8       37.51       41.89      5.74 o
   6   4   8        3.56        7.85      6.73 o
   7   4   8        6.89        5.85     10.52 o
   8   4   8        6.94       -3.19      8.78 o
   9   4   8       17.47        2.08     13.31 o
   1   5   8        2.06        4.37      2.51 o
   2   5   8      132.23      150.15      7.39 o
   3   5   8        6.87        2.06      2.58 o
   4   5   8      559.59      546.42     16.59 o
   5   5   8       80.57       72.56     10.49 o
   6   5   8      104.45      103.15     12.24 o
   7   5   8       28.73       31.63     11.20 o
   8   5   8       23.92       20.64     11.84 o
   9   5   8        0.32       -7.65     13.09 o
   0   6   8      402.23      385.86     19.77 o
   1   6   8       10.23       16.05      3.39 o
   2   6   8      184.13      174.69      8.94 o
   3   6   8      147.48      139.94     11.22 o
   4   6   8       51.81       48.41      6.50 o
   5   6   8        1.77        2.24      5.79 o
   6   6   8        7.54       -6.43      9.62 o
   7   6   8       23.26        6.64      8.87 o
   8   6   8        7.32        2.44     10.43 o
   1   7   8      368.52      358.88     13.97 o
   2   7   8      400.48      371.77     14.58 o
   3   7   8        0.14       -5.48      5.59 o
   4   7   8        5.32        3.04      4.97 o
   5   7   8        0.40       -1.01      8.09 o
   6   7   8      256.60      233.48     16.02 o
   7   7   8       48.31       49.22     11.89 o
   8   7   8        0.02        1.66      9.14 o
   0   8   8       14.32       12.41      9.10 o
   1   8   8       57.17       51.25      6.66 o
   2   8   8      386.70      378.23     17.27 o
   3   8   8       10.87        6.75     14.83 o
   4   8   8       34.29       22.54      6.17 o
   5   8   8       10.27       16.98      6.88 o
   6   8   8        0.00        2.16      7.22 o
   7   8   8        3.04        9.08      9.86 o
   1   9   8        0.09        6.28      5.28 o
   2   9   8       59.29       33.04      8.20 o
   3   9   8       56.67       66.99     11.72 o
   4   9   8        0.41       -8.31      8.08 o
   5   9   8        4.46       -6.18      8.85 o
   6   9   8        0.07       -6.96      8.24 o
   7   9   8        1.04       -2.68      9.73 o
   0  10   8       33.43       48.95     13.10 o
   1  10   8        0.70        9.95      6.77 o
   2  10   8       27.01       10.53      7.64 o
   3  10   8        5.08        2.33      8.33 o
   4  10   8        9.23        7.68      9.76 o
   5  10   8        0.07        1.03      6.55 o
   6  10   8       10.32        4.71     11.51 o
   1  11   8       35.95       42.31     11.05 o
   2  11   8        0.19        6.36      8.10 o
   3  11   8        1.33       -4.99      7.89 o
   4  11   8        6.63       16.82     11.30 o
   5  11   8        0.03       13.72     13.90 o
   6  11   8        2.76       -3.70      9.16 o
   0  12   8        1.15       13.43     17.08 o
   1  12   8        1.09       -2.34      8.45 o
   2  12   8       14.34       16.54      9.15 o
   3  12   8       16.82       24.78     10.31 o
   4  12   8        3.37        4.79      9.33 o
   5  12   8        2.75       -1.88     11.49 o
   1  13   8        0.33        2.93      9.84 o
   2  13   8        3.53        8.51     12.83 o
   3  13   8       11.86       10.30     10.25 o
   0  14   8        7.26        8.21     18.98 o
   1  14   8        2.50        4.23     11.76 o
   1   1   9      422.17      385.59      7.81 o
   2   1   9     1787.37     1686.94     24.58 o
   3   1   9       54.73       47.26      3.57 o
   4   1   9      637.55      612.94     11.95 o
   5   1   9       20.62       20.41      3.73 o
   6   1   9        8.36       12.92      6.85 o
   7   1   9      251.32      243.82     19.72 o
   8   1   9        3.30        7.83      8.39 o
   9   1   9       11.35        9.19     12.29 o
   0   2   9     2778.67     2538.62     49.47 o
   1   2   9      478.52      504.25     10.00 o
   2   2   9        3.70        5.05      2.04 o
   3   2   9      238.24      267.37      7.28 o
   4   2   9      151.66      165.78      7.07 o
   5   2   9       67.96       63.14      5.91 o
   6   2   9       15.75       11.86      4.97 o
   7   2   9       23.01       28.37      7.15 o
   8   2   9       10.53       16.55      9.82 o
   9   2   9        1.44        2.56     11.96 o
   1   3   9        4.25        2.20      1.85 o
   2   3   9      386.42      349.71      9.01 o
   3   3   9        0.01        2.71      2.20 o
   4   3   9      239.06      242.64     11.83 o
   5   3   9       34.94       72.12     23.84 o
   6   3   9        0.05        0.66      4.93 o
   7   3   9       19.80       21.38      7.91 o
   8   3   9        0.14      -12.60     10.71 o
   9   3   9       14.04       -6.16     14.20 o
   0   4   9     2758.03     2682.60     52.21 o
   1   4   9     2130.50     2035.57     30.53 o
   2   4   9        0.07        1.04      2.02 o
   3   4   9       56.57       54.47      5.58 o
   4   4   9       14.70       18.93      4.81 o
   5   4   9      182.70      161.21     11.19 o
   6   4   9       14.29       19.53      7.09 o
   7   4   9       34.09       34.50     10.12 o
   8   4   9        3.75       -2.66      9.35 o
   9   4   9        0.74      -13.51     23.16 o
   1   5   9      360.84      336.12      8.97 o
   2   5   9      357.62      337.74      9.86 o
   3   5   9        0.02        4.87      3.08 o
   4   5   9       30.46       27.78      6.90 o
   5   5   9      301.66      312.25     16.44 o
   6   5   9        2.45        2.69      8.63 o
   7   5   9       17.57       18.46      8.96 o
   8   5   9       28.96       31.13     12.94 o
   0   6   9       40.74       31.98      7.73 o
   1   6   9       20.34       14.70      4.09 o
   2   6   9      161.48      165.87     10.96 o
   3   6   9       43.99       42.05      5.93 o
   4   6   9        2.72       -0.18      5.46 o
   5   6   9       40.89       33.41      7.75 o
   6   6   9        8.77       15.42      8.30 o
   7   6   9       26.97       34.34     10.91 o
   8   6   9        8.19        3.14     11.86 o
   1   7   9      112.22      117.78      9.11 o
   2   7   9      276.08      246.00     13.93 o
   3   7   9       13.55        5.44      6.22 o
   4   7   9       36.26       35.05      6.98 o
   5   7   9        0.12       -0.37      6.14 o
   6   7   9        0.06       10.80     11.04 o
   7   7   9        1.74       -2.64      8.71 o
   8   7   9        0.14       -5.66     10.10 o
   0   8   9      406.10      443.49     28.30 o
   1   8   9      168.17      166.91     19.59 o
   2   8   9       66.97       64.20      8.33 o
   3   8   9      123.64      101.61     11.49 o
   4   8   9        0.15       -2.91      8.72 o
   5   8   9        0.01        4.95      6.40 o
   6   8   9       18.89       20.52     16.83 o
   7   8   9       10.63        1.55     20.18 o
   1   9   9      119.63      118.64     12.29 o
   2   9   9       13.96       20.26      7.76 o
   3   9   9        5.83        4.42      6.94 o
   4   9   9       13.79       18.66      9.70 o
   5   9   9       43.40       45.62      9.37 o
   6   9   9        0.96        7.18      8.87 o
   7   9   9        0.54        1.07     10.20 o
   0  10   9        5.83       14.07     11.20 o
   1  10   9       12.63       14.50      6.94 o
   2  10   9        0.38       -5.58      6.81 o
   3  10   9        0.50        4.52      7.93 o
   4  10   9       18.80       10.09     10.27 o
   5  10   9        0.50        3.24      7.40 o
   6  10   9        1.86       -0.80     12.02 o
   1  11   9        1.24       -0.55      7.29 o
   2  11   9        2.04       11.57      7.49 o
   3  11   9        7.54        1.30      7.81 o
   4  11   9        3.50       -3.13      8.68 o
   5  11   9        0.22       -6.36     11.13 o
   0  12   9       11.22      -13.70     14.15 o
   1  12   9        2.08       -7.02     14.11 o
   2  12   9        3.36       13.84      8.74 o
   3  12   9        0.19       -8.60      8.76 o
   4  12   9       19.40        7.19     10.53 o
   1  13   9       16.74       23.84     12.52 o
   2  13   9        0.03        8.82     11.43 o
   3  13   9        1.69       -1.48      9.12 o
   0   0  10     3909.16     3674.15    112.45 o
   1   0  10      325.35      275.06      9.25 o
   2   0  10      336.72      325.67     10.85 o
   3   0  10        0.02       -5.96      3.00 o
   4   0  10       40.46       45.34      5.56 o
   5   0  10      148.67      127.08      9.33 o
   6   0  10     1550.10     1497.69     47.47 o
   7   0  10      107.52      117.55     18.32 o
   8   0  10        9.21        1.07     13.19 o
   9   0  10        1.88      -26.35     27.69 o
   1   1  10      157.64      162.44      5.61 o
   2   1  10     1290.49     1264.34     19.43 o
   3   1  10       46.58       49.28      3.67 o
   4   1  10       24.30       25.51      3.49 o
   5   1  10       77.85       83.89      6.45 o
   6   1  10       76.19       82.64      7.90 o
   7   1  10       61.80       60.99      9.33 o
   8   1  10       46.31       35.73      9.55 o
   9   1  10        0.18       -7.42     11.49 o
   0   2  10     1022.35     1012.10     22.43 o
   1   2  10      102.76       92.24      5.29 o
   2   2  10       18.06       17.88      2.41 o
   3   2  10      215.56      235.20      7.19 o
   4   2  10       66.15       61.10      5.98 o
   5   2  10       78.90       86.47      9.13 o
   6   2  10        6.22       13.04      5.42 o
   7   2  10       43.14       37.15      8.92 o
   8   2  10        0.01      -19.22      9.89 o
   9   2  10        0.05      -12.27     11.91 o
   1   3  10       24.53       17.17      2.55 o
   2   3  10        0.10       -3.92      2.44 o
   3   3  10        0.21       -2.44      2.24 o
   4   3  10       81.22       54.93      8.95 o
   5   3  10        0.00        3.20      4.53 o
   6   3  10        0.02       -4.79      4.43 o
   7   3  10       25.04       17.65      7.97 o
   8   3  10        1.12       -9.16     14.41 o
   9   3  10       16.13        4.78     12.69 o
   0   4  10     6826.70     6400.28    120.07 o
   1   4  10        6.41        1.78      2.09 o
   2   4  10      165.65      151.36      9.03 o
   3   4  10       21.79       20.18      3.18 o
   4   4  10      347.22      323.06     13.40 o
   5   4  10      181.98      165.75     10.32 o
   6   4  10        4.46        7.18      6.57 o
   7   4  10        2.79       -8.20      8.53 o
   8   4  10       39.99       47.48     17.42 o
   1   5  10        1.19       -1.27      2.24 o
   2   5  10        1.24       -1.03      2.22 o
   3   5  10       43.30       28.06      5.13 o
   4   5  10       70.71       59.72      7.12 o
   5   5  10      144.16      158.83     15.89 o
   6   5  10        2.75        6.88      7.02 o
   7   5  10       35.99       16.35     11.02 o
   8   5  10        9.41        5.01     12.60 o
   0   6  10      240.10      309.61     23.43 o
   1   6  10       33.82       31.21      4.36 o
   2   6  10        3.58        6.85      3.48 o
   3   6  10        8.14        3.89      4.33 o
   4   6  10       29.77       19.62      5.73 o
   5   6  10       55.75       39.32     11.06 o
   6   6  10        5.54        0.56      7.10 o
   7   6  10       39.98       21.70     10.43 o
   8   6  10        0.24       -8.71     10.18 o
   1   7  10       13.45       -3.42      4.33 o
   2   7  10      300.87      297.92     16.41 o
   3   7  10        0.12        3.23      5.84 o
   4   7  10       32.77       12.89      6.26 o
   5   7  10        6.29        6.01      6.36 o
   6   7  10       34.55       29.71     10.19 o
   7   7  10       14.84        8.80      9.62 o
   8   7  10        1.10        4.90     11.37 o
   0   8  10       66.71       64.10     16.30 o
   1   8  10      120.01      120.30     10.11 o
   2   8  10      100.66       93.48      9.85 o
   3   8  10       11.25        4.37      6.87 o
   4   8  10        0.00       -6.15      8.30 o
   5   8  10        0.03       11.68      6.94 o
   6   8  10       15.83        8.44     11.02 o
   7   8  10        0.75        1.88     10.25 o
   1   9  10        6.97       14.74      6.18 o
   2   9  10       50.47       33.36      8.54 o
   3   9  10       86.79       79.63     15.10 o
   4   9  10       33.53       46.21     11.12 o
   5   9  10        0.00       -2.53      7.18 o
   6   9  10        3.29       -9.03      9.65 o
   7   9  10        1.45       -5.07     10.44 o
   0  10  10       18.32       10.73     15.70 o
   1  10  10        1.48       -9.18      9.38 o
   2  10  10       12.19        5.94      7.74 o
   3  10  10        1.36       15.52      8.38 o
   4  10  10        2.13       -1.54      8.83 o
   5  10  10        4.43       -1.05      7.34 o
   6  10  10       10.49        9.05      9.42 o
   1  11  10        1.37       -1.62     13.84 o
   2  11  10        2.26       -0.72      7.66 o
   3  11  10       23.85       15.28      9.22 o
   4  11  10        7.66       14.07     10.20 o
   5  11  10        0.03      -11.71     10.29 o
   0  12  10        0.23       -6.66     15.44 o
   1  12  10        0.20       14.72      9.76 o
   2  12  10       10.58       22.35      9.55 o
   3  12  10        1.01        6.68      9.27 o
   4  12  10        5.44       -2.94     10.85 o
   1  13  10        0.14        3.13     17.29 o
   2  13  10        3.90        9.91     11.68 o
   3  13  10        7.60        2.24     10.96 o
   1   1  11     1045.25     1022.26     16.88 o
   2   1  11      379.50      350.36      8.17 o
   3   1  11        0.42        2.26      2.42 o
   4   1  11       47.16       34.65      4.68 o
   5   1  11       20.30       18.08      4.49 o
   6   1  11        0.97        6.06      5.01 o
   7   1  11       93.94       86.35     10.75 o
   8   1  11        2.87       11.64      8.36 o
   9   1  11        3.18      -11.17     13.31 o
   0   2  11      754.15      662.33     16.49 o
   1   2  11       64.61       56.48      5.17 o
   2   2  11      525.02      454.53      9.73 o
   3   2  11       85.72       93.08      5.09 o
   4   2  11      572.08      526.39     14.13 o
   5   2  11       28.60       20.05      4.49 o
   6   2  11      112.84      122.79      8.52 o
   7   2  11       40.75       31.15      7.42 o
   8   2  11        0.33      -12.53     11.02 o
   9   2  11        4.47      -12.13     12.58 o
   1   3  11     1205.69     1160.80     18.18 o
   2   3  11       41.56       50.17      3.87 o
   3   3  11        2.98       -0.78      2.61 o
   4   3  11       74.70       70.31      6.98 o
   5   3  11        9.02       18.06      4.98 o
   6   3  11        4.01        5.89      5.29 o
   7   3  11        0.41        1.13      7.75 o
   8   3  11        0.41        0.02     12.97 o
   9   3  11       18.10       -0.01     12.06 o
   0   4  11     2155.74     2201.15     44.59 o
   1   4  11      320.97      318.49      9.43 o
   2   4  11        1.08       -3.09      2.35 o
   3   4  11       24.34       18.43      4.23 o
   4   4  11        0.03        2.05      3.87 o
   5   4  11      248.06      265.25     18.50 o
   6   4  11        1.88       -0.19      6.88 o
   7   4  11        0.22        8.61     11.62 o
   8   4  11       18.19       27.37     13.97 o
   1   5  11        7.83        4.26      2.44 o
   2   5  11        1.65       -1.64      2.79 o
   3   5  11        0.04        3.79      3.69 o
   4   5  11      133.05      124.57      9.03 o
   5   5  11      137.67      120.99     13.06 o
   6   5  11        3.38        5.27     10.66 o
   7   5  11       64.31       75.22     14.14 o
   8   5  11       27.08       26.45     14.10 o
   0   6  11      125.19      114.39     14.89 o
   1   6  11      131.50      125.76      8.03 o
   2   6  11      286.11      291.43     14.06 o
   3   6  11      172.02      167.64     10.65 o
   4   6  11       85.73       72.52      7.77 o
   5   6  11       17.39        9.28      6.70 o
   6   6  11       32.68       19.89      9.90 o
   7   6  11       29.06       20.57     10.70 o
   8   6  11        0.07       -1.94     10.73 o
   1   7  11        0.03       -5.12      4.31 o
   2   7  11       38.89       32.92      6.49 o
   3   7  11        3.43        0.83      5.68 o
   4   7  11        2.05       -0.07      5.04 o
   5   7  11        0.92       -0.09      6.97 o
   6   7  11       10.20        5.84      8.12 o
   7   7  11       37.63       32.53     15.26 o
   0   8  11        0.72        6.30      9.93 o
   1   8  11      671.36      632.00     22.53 o
   2   8  11      154.92      162.47     12.73 o
   3   8  11       24.89       18.66      8.22 o
   4   8  11       15.67       19.16      6.60 o
   5   8  11        0.57       -8.24     10.56 o
   6   8  11        0.12       -1.03     13.20 o
   7   8  11       13.83        1.61     10.75 o
   1   9  11       28.86       14.60      6.50 o
   2   9  11       11.54        3.07      7.30 o
   3   9  11        7.11        9.41      9.90 o
   4   9  11        0.37        4.68      8.50 o
   5   9  11        5.46       11.00      7.37 o
   6   9  11        0.75       12.05     10.35 o
   0  10  11      204.63      242.63     42.26 o
   1  10  11        0.56       -0.73      6.87 o
   2  10  11        2.15        9.08      8.03 o
   3  10  11       10.64       10.45      8.85 o
   4  10  11        1.52        1.95      9.04 o
   5  10  11        3.83        2.02      7.56 o
   6  10  11        0.01        0.17     11.54 o
   1  11  11        0.12        4.92      9.00 o
   2  11  11        5.59       -0.14      8.20 o
   3  11  11        1.32        4.58      9.04 o
   4  11  11       74.12      100.48     15.13 o
   5  11  11        3.39       -3.96     11.14 o
   0  12  11        0.00      -10.71     16.82 o
   1  12  11        0.04       -3.97     24.51 o
   2  12  11        0.51        5.32      9.46 o
   3  12  11       12.39       15.66     10.51 o
   4  12  11        0.25       -8.58     10.64 o
   1  13  11        1.35        3.68     14.74 o
   2  13  11        4.38        2.24     10.65 o
   0   0  12      406.96      376.15     14.56 o
   1   0  12      501.88      469.64     14.08 o
   2   0  12     4398.50     3997.60     73.75 o
   3   0  12       82.07       80.05      6.77 o
   4   0  12       52.27       50.98      6.25 o
   5   0  12       29.79       28.01      7.35 o
   6   0  12      257.11      243.27     32.56 o
   7   0  12       56.94       38.48     11.84 o
   8   0  12        4.90        7.66     12.17 o
   9   0  12       12.17       -0.32     24.50 o
   1   1  12      169.80      171.45      6.46 o
   2   1  12      177.79      190.46      6.76 o
   3   1  12       81.74       74.02      5.49 o
   4   1  12       14.93       10.74      3.54 o
   5   1  12       84.26       66.45      7.04 o
   6   1  12      181.61      188.68     17.94 o
   7   1  12       37.09       29.80      8.07 o
   8   1  12       52.27       47.97     10.62 o
   9   1  12        0.17       -9.06     12.06 o
   0   2  12      670.33      682.75     18.82 o
   1   2  12      224.37      229.16      7.63 o
   2   2  12      135.48      142.35      6.37 o
   3   2  12       97.66      108.25      5.80 o
   4   2  12       42.45       33.56      4.91 o
   5   2  12        0.18        1.05      4.07 o
   6   2  12        3.02        1.75      4.97 o
   7   2  12        1.09        6.49      7.52 o
   8   2  12        2.03        0.63      9.33 o
   1   3  12       18.00       11.81      3.32 o
   2   3  12      369.72      397.14     10.73 o
   3   3  12      151.81      140.97      7.37 o
   4   3  12       16.51       14.79      4.29 o
   5   3  12       32.45       37.90      5.82 o
   6   3  12       33.66       33.39      6.64 o
   7   3  12        1.27      -10.37      7.56 o
   8   3  12       24.41       13.20     12.20 o
   0   4  12     1136.78     1084.82     24.88 o
   1   4  12       33.25       33.40      3.63 o
   2   4  12       56.52       49.88      4.22 o
   3   4  12       80.47       85.79      7.06 o
   4   4  12        0.62        7.22      3.97 o
   5   4  12      115.93      125.84      9.91 o
   6   4  12       16.55       11.08      6.88 o
   7   4  12        2.94       29.96      9.37 o
   8   4  12       24.79       20.22     13.35 o
   1   5  12      110.61      101.73      5.99 o
   2   5  12       12.46       10.60      5.35 o
   3   5  12      164.07      182.92     13.58 o
   4   5  12        0.04       -8.45      4.31 o
   5   5  12       22.82       41.95      9.31 o
   6   5  12      202.52      219.39     21.41 o
   7   5  12        4.59       11.40      9.83 o
   8   5  12       10.18        1.64     14.11 o
   0   6  12        4.72       -0.27      4.95 o
   1   6  12        6.36        5.56      3.98 o
   2   6  12       81.81       73.14      5.97 o
   3   6  12        1.38       -2.59      3.96 o
   4   6  12       36.78       24.60      6.29 o
   5   6  12        0.06      -12.66      6.83 o
   6   6  12       23.85       27.72      7.94 o
   7   6  12        1.04       10.26     11.00 o
   8   6  12        0.01        0.54     14.60 o
   1   7  12      303.49      340.73     14.35 o
   2   7  12        3.36        3.29      5.12 o
   3   7  12       12.11       16.77      5.08 o
   4   7  12       78.82       67.51      8.08 o
   5   7  12       80.46       67.49     10.17 o
   6   7  12       11.36        7.57      7.70 o
   7   7  12        6.76        4.89     11.96 o
   0   8  12       28.74        6.76      9.14 o
   1   8  12      119.24      103.44     10.11 o
   2   8  12       33.16       33.20      7.21 o
   3   8  12       51.50       50.44      9.37 o
   4   8  12        0.07       -0.18      5.79 o
   5   8  12        4.71        5.97      6.97 o
   6   8  12       24.95       25.70      8.93 o
   7   8  12        0.36       -1.96     11.34 o
   1   9  12       25.49       21.63      6.85 o
   2   9  12       19.36       22.58      8.85 o
   3   9  12        0.09       -4.97      7.29 o
   4   9  12        0.00        6.32      6.27 o
   5   9  12        0.08        3.10      7.27 o
   6   9  12        5.39        4.22      9.01 o
   0  10  12       55.35       44.96     14.91 o
   1  10  12       38.91       47.96      9.14 o
   2  10  12        0.11       -2.03      8.01 o
   3  10  12        0.01       -0.85      8.09 o
   4  10  12        4.63       10.06     10.20 o
   5  10  12        0.68        1.22      8.24 o
   1  11  12       26.24       33.42      9.36 o
   2  11  12       12.85        1.48      8.30 o
   3  11  12       10.25        6.71      9.39 o
   4  11  12        1.03       -1.35     11.17 o
   5  11  12        2.06       -0.70      8.31 o
   0  12  12       12.79       -4.45     16.78 o
   1  12  12        0.15        8.96     10.82 o
   2  12  12        0.49       -2.76      9.26 o
   3  12  12        4.20        3.32     10.11 o
   1  13  12        0.15       -7.90     10.36 o
   1   1  13       23.24       30.08      3.18 o
   2   1  13      100.90      102.87      5.46 o
   3   1  13      308.97      325.97     10.16 o
   4   1  13        7.24        1.29      3.80 o
   5   1  13       14.64       10.74      4.89 o
   6   1  13       48.94       57.62      8.65 o
   7   1  13       56.91       39.26      8.77 o
   8   1  13        0.08       -3.87     10.71 o
   0   2  13      543.45      601.40     17.71 o
   1   2  13       48.65       42.13      4.26 o
   2   2  13        1.05        0.39      2.70 o
   3   2  13       22.21       21.99      3.71 o
   4   2  13      251.22      253.09     11.22 o
   5   2  13      241.80      269.72     11.25 o
   6   2  13       50.97       55.68      7.50 o
   7   2  13       36.43       19.47      8.41 o
   8   2  13        0.01      -10.63      9.71 o
   1   3  13      745.59      711.12     15.09 o
   2   3  13       54.01       37.69      4.39 o
   3   3  13      283.47      292.48     10.23 o
   4   3  13       12.43       18.48      4.78 o
   5   3  13      271.39      304.78     12.63 o
   6   3  13      127.43      116.90     12.02 o
   7   3  13        2.31       -3.39      8.37 o
   8   3  13        1.24       -5.46     10.10 o
   0   4  13        0.10        1.11      3.44 o
   1   4  13      590.88      597.74     18.51 o
   2   4  13      480.95      486.44     12.23 o
   3   4  13        1.27        2.77      3.36 o
   4   4  13      202.37      186.84      9.74 o
   5   4  13       25.43       37.29      6.97 o
   6   4  13       21.78       16.01      8.27 o
   7   4  13       25.28       24.78      9.70 o
   8   4  13        1.49       -9.22     13.89 o
   1   5  13       92.60       98.86      6.81 o
   2   5  13       15.11        6.69      5.57 o
   3   5  13       22.20       30.64      5.17 o
   4   5  13       43.36       37.17      5.94 o
   5   5  13       27.14       17.48      7.77 o
   6   5  13       11.01        3.49      6.86 o
   7   5  13       16.67       14.04      9.27 o
   8   5  13        0.05        4.88     11.56 o
   0   6  13      219.33      247.02     16.33 o
   1   6  13        3.13        1.03      4.63 o
   2   6  13      143.27      140.06     13.43 o
   3   6  13      133.35      152.21      9.14 o
   4   6  13       10.47        2.51      5.61 o
   5   6  13       45.63       36.11      8.38 o
   6   6  13        4.75        7.47      7.84 o
   7   6  13        9.82        2.80      9.20 o
   1   7  13       63.56       58.81      7.37 o
   2   7  13       29.38       29.45      5.21 o
   3   7  13        0.14       -1.93      4.67 o
   4   7  13       16.83        6.43      6.42 o
   5   7  13        8.99       17.13      7.51 o
   6   7  13       32.08       28.38      9.32 o
   7   7  13        6.57        0.07      8.98 o
   0   8  13       10.30        6.49      9.46 o
   1   8  13        3.48        9.74      6.89 o
   2   8  13       28.88       17.66      6.64 o
   3   8  13       27.67       21.20      5.98 o
   4   8  13        3.14        3.68      6.12 o
   5   8  13        1.34       -5.12      9.29 o
   6   8  13        5.72        9.72     10.65 o
   1   9  13       42.04       53.83     12.70 o
   2   9  13        9.64        5.12      7.34 o
   3   9  13       20.91        9.22      8.58 o
   4   9  13        1.33        3.84      6.72 o
   5   9  13        1.37      -14.48      7.40 o
   6   9  13       11.31        3.75      9.75 o
   0  10  13        6.29       16.19     13.07 o
   1  10  13        4.06        8.14      6.90 o
   2  10  13        2.80       13.14     10.59 o
   3  10  13        6.44        7.58      9.07 o
   4  10  13        9.55        4.51      6.79 o
   5  10  13        2.58        8.06      8.69 o
   1  11  13        0.18       21.16     10.27 o
   2  11  13        0.02       -6.85      8.94 o
   3  11  13       50.61       48.28     12.61 o
   4  11  13        4.21        9.21     11.28 o
   0  12  13        1.09       16.68     19.77 o
   1  12  13        1.69      -11.09     10.45 o
   2  12  13        0.04        0.35      9.93 o
   3  12  13        8.76       -0.59     11.99 o
   0   0  14       69.78       57.79      8.21 o
   1   0  14      114.89      118.83      8.52 o
   2   0  14        5.37        8.97      3.43 o
   3   0  14      534.88      551.28     18.68 o
   4   0  14       15.19       19.70      6.88 o
   5   0  14       10.65        5.76      7.09 o
   6   0  14        0.35        6.68      8.52 o
   7   0  14       14.96       -5.93     10.21 o
   8   0  14        3.86        8.32     13.44 o
   1   1  14        4.35        0.73      2.49 o
   2   1  14      350.12      367.50     11.39 o
   3   1  14        0.01       -5.76      3.26 o
   4   1  14        7.29        5.43      4.05 o
   5   1  14        2.14       -3.58      4.98 o
   6   1  14       85.01       90.91      9.74 o
   7   1  14        0.04      -11.43      7.25 o
   8   1  14        0.96        1.11     10.94 o
   0   2  14      337.07      346.96     14.44 o
   1   2  14      541.82      552.56     15.19 o
   2   2  14      203.61      206.87      7.88 o
   3   2  14        6.44       -0.56      3.44 o
   4   2  14       50.79       51.31      6.05 o
   5   2  14       23.40       15.97      5.58 o
   6   2  14       51.81       43.48      7.25 o
   7   2  14        0.49       14.79      9.15 o
   8   2  14        0.90      -10.58     10.23 o
   1   3  14      123.66      113.38      7.12 o
   2   3  14       10.20        3.33      3.32 o
   3   3  14        6.62        1.28      3.67 o
   4   3  14        0.59       -1.50      4.50 o
   5   3  14      180.64      203.37     10.18 o
   6   3  14        7.99       12.27      7.74 o
   7   3  14       21.53       23.62      9.37 o
   8   3  14       39.93       44.28     16.21 o
   0   4  14      474.11      522.53     21.39 o
   1   4  14      287.29      276.48     13.03 o
   2   4  14      133.29      129.04      7.72 o
   3   4  14        1.30        2.24      3.70 o
   4   4  14        0.14       10.16      4.73 o
   5   4  14       16.38       10.82      7.79 o
   6   4  14       45.74       28.28      8.24 o
   7   4  14        5.04        9.17      8.47 o
   8   4  14        1.56       -7.15     11.41 o
   1   5  14      340.80      358.41     19.33 o
   2   5  14       17.28       18.10      4.43 o
   3   5  14      207.19      208.49      9.97 o
   4   5  14       70.69       92.93      8.28 o
   5   5  14        0.07       -4.92      6.08 o
   6   5  14       19.22        9.26      9.88 o
   7   5  14        0.14        7.00     14.66 o
   0   6  14      422.04      427.48     25.39 o
   1   6  14       13.15       17.87      4.78 o
   2   6  14      158.54      148.82      8.79 o
   3   6  14        0.69       -2.59      4.68 o
   4   6  14       30.52       18.92     10.49 o
   5   6  14        6.53       -3.45      9.51 o
   6   6  14        0.23        0.42      8.52 o
   7   6  14        3.27       -0.82     10.33 o
   1   7  14       60.92       74.38      6.80 o
   2   7  14       30.66       27.73      5.49 o
   3   7  14      143.79      163.58     10.72 o
   4   7  14        3.65       -1.82      6.23 o
   5   7  14        0.20       -5.16      6.39 o
   6   7  14       15.48       28.73      9.58 o
   7   7  14        4.48        0.76      9.46 o
   0   8  14       44.31       54.50     13.32 o
   1   8  14       22.08       18.37      7.63 o
   2   8  14       22.62       19.80      6.87 o
   3   8  14       13.74        7.18      5.89 o
   4   8  14        0.01       -0.46      6.10 o
   5   8  14        7.58       13.33      9.54 o
   6   8  14       26.08       11.56     14.53 o
   1   9  14        2.34       10.97      6.92 o
   2   9  14        5.39       10.67      7.64 o
   3   9  14        0.02      -11.94      8.19 o
   4   9  14       26.21       14.45      7.89 o
   5   9  14        4.23        0.60      8.24 o
   6   9  14        8.09       14.99     10.22 o
   0  10  14       67.94       59.84     11.60 o
   1  10  14        0.68        4.97      7.13 o
   2  10  14        0.01       -2.65      8.21 o
   3  10  14        0.18       15.06     11.76 o
   4  10  14        2.08       18.85     11.95 o
   5  10  14       10.30       -0.93      9.07 o
   1  11  14       25.61       29.68      8.66 o
   2  11  14        0.49       -3.87     12.62 o
   3  11  14        1.71        3.63     10.62 o
   4  11  14        5.32      -21.70     11.61 o
   0  12  14        3.12        9.64     19.27 o
   1  12  14        3.95       22.98     11.25 o
   2  12  14        0.01       -9.80      9.96 o
   1   1  15       14.75       10.43      2.96 o
   2   1  15        6.05       -0.95      3.32 o
   3   1  15       49.06       43.52      4.97 o
   4   1  15        2.15       -2.84      4.00 o
   5   1  15       37.50       47.10      7.10 o
   6   1  15       15.84        8.85      6.79 o
   7   1  15        7.24       13.07      7.86 o
   8   1  15        0.84       -8.93     11.19 o
   0   2  15        0.00       -1.42      3.94 o
   1   2  15       75.19       84.72      5.88 o
   2   2  15       18.36       10.03      3.84 o
   3   2  15       13.74       11.73      3.85 o
   4   2  15       37.73       30.42      5.72 o
   5   2  15      333.42      354.12     16.92 o
   6   2  15      107.41      112.08     11.37 o
   7   2  15       16.17       17.02     10.01 o
   8   2  15       13.76       18.38     11.89 o
   1   3  15       59.92       52.02      4.87 o
   2   3  15       97.87       86.52      6.31 o
   3   3  15       28.10       25.12      6.04 o
   4   3  15      395.48      485.40     24.85 o
   5   3  15      126.29      136.62      9.54 o
   6   3  15        1.38        7.24      7.10 o
   7   3  15       16.49       32.16     12.92 o
   8   3  15        0.78       16.86     16.26 o
   0   4  15     1645.54     1711.51     68.85 o
   1   4  15       12.53       10.84      3.94 o
   2   4  15       46.47       42.08      6.06 o
   3   4  15        3.77       -0.67      4.15 o
   4   4  15       12.48       10.16      5.37 o
   5   4  15      220.06      207.15     12.69 o
   6   4  15        0.05       -2.33      8.95 o
   7   4  15        3.00       12.76     10.13 o
   1   5  15       83.15      113.91      9.11 o
   2   5  15      235.54      264.49     10.94 o
   3   5  15        0.40        0.19      4.62 o
   4   5  15        0.10        0.06      5.04 o
   5   5  15        3.05        2.77      6.69 o
   6   5  15       20.77       29.74      9.54 o
   7   5  15        0.49        9.35     12.33 o
   0   6  15        3.33        8.06      7.96 o
   1   6  15      992.65     1052.27     36.00 o
   2   6  15      188.54      212.26     10.47 o
   3   6  15       51.44       32.27      6.66 o
   4   6  15       27.26       32.84      7.34 o
   5   6  15        0.50       -2.24      6.41 o
   6   6  15        3.67      -12.00      7.29 o
   7   6  15        2.06       -6.73     12.92 o
   1   7  15        7.67       10.90      5.39 o
   2   7  15       36.67       32.94      6.17 o
   3   7  15      114.08      103.16     14.30 o
   4   7  15        0.03       -2.73      7.87 o
   5   7  15        1.08       -4.25     10.44 o
   6   7  15        2.74       -2.05     10.41 o
   0   8  15        3.48       -4.22      6.14 o
   1   8  15       35.00       38.12      6.52 o
   2   8  15       17.90       14.28      5.43 o
   3   8  15        9.90        4.92      6.35 o
   4   8  15        2.24       -5.08      7.31 o
   5   8  15        2.51       -7.34     10.53 o
   6   8  15        3.08        0.11      9.50 o
   1   9  15        0.91        6.00      5.77 o
   2   9  15       18.97        4.54      6.89 o
   3   9  15        1.54       -1.21      6.47 o
   4   9  15        0.06      -11.94     16.82 o
   5   9  15        6.53        7.79     10.80 o
   0  10  15        3.44       -3.41      8.58 o
   1  10  15        7.32        9.06     11.41 o
   2  10  15       18.04       29.89     10.52 o
   3  10  15       12.87       11.27     10.39 o
   4  10  15        0.27        6.72     14.62 o
   1  11  15        3.69       12.81      8.25 o
   2  11  15        1.96        2.97     10.25 o
   3  11  15       15.95       19.58     12.25 o
   0  12  15        0.03       -6.73     22.05 o
   1  12  15        0.55        3.75     11.18 o
   2  12  15        1.51       -2.31     11.03 o
   0   0  16      489.69      488.88     28.66 o
   1   0  16      112.95      129.48     12.01 o
   2   0  16       41.72       37.63      7.25 o
   3   0  16        0.89       -3.63      5.52 o
   4   0  16      245.99      263.89     17.15 o
   5   0  16        8.60       14.08      8.89 o
   6   0  16       13.89       18.05     12.48 o
   7   0  16        3.42       -3.19     11.97 o
   8   0  16        3.48        9.73     14.17 o
   1   1  16      411.16      424.25     14.20 o
   2   1  16      246.32      270.32     11.14 o
   3   1  16        5.18        4.65      4.04 o
   4   1  16       11.38        7.17      4.88 o
   5   1  16       41.81       45.05      7.02 o
   6   1  16        1.52       -8.58      6.59 o
   7   1  16        0.54        9.71      8.37 o
   8   1  16        7.91        6.13     11.76 o
   0   2  16       92.40       70.37     14.27 o
   1   2  16        1.10        5.60      4.82 o
   2   2  16       18.31       13.80      4.31 o
   3   2  16        3.24        5.93      4.18 o
   4   2  16       57.59       58.63      7.28 o
   5   2  16       60.41       54.08      7.29 o
   6   2  16      112.22      119.24     12.98 o
   7   2  16       10.20       17.29      9.81 o
   8   2  16       21.46        8.97     12.86 o
   1   3  16       59.43       61.38      5.59 o
   2   3  16       26.14       24.87      4.74 o
   3   3  16       14.74       14.61      4.83 o
   4   3  16       31.87       30.96      7.05 o
   5   3  16        2.25        6.41      6.06 o
   6   3  16       13.20       16.36      8.21 o
   7   3  16       34.31       40.00     11.45 o
   0   4  16      633.89      635.47     30.92 o
   1   4  16        1.04        4.14      3.86 o
   2   4  16        2.55        5.40      4.45 o
   3   4  16        0.71        1.73      4.79 o
   4   4  16        2.11        0.74      5.35 o
   5   4  16        0.82        4.69      6.63 o
   6   4  16        0.01        7.24      7.91 o
   7   4  16        3.85       22.62     11.96 o
   1   5  16      169.23      180.53      9.52 o
   2   5  16      429.03      476.47     27.70 o
   3   5  16       13.71        9.09      4.97 o
   4   5  16      186.77      168.77     13.50 o
   5   5  16       12.59       24.64      7.33 o
   6   5  16       16.53       26.75      9.17 o
   7   5  16        0.51        0.79      9.85 o
   0   6  16      421.65      493.60     40.97 o
   1   6  16      190.72      227.91     12.37 o
   2   6  16        0.02        4.38      4.85 o
   3   6  16       37.17       42.42      7.25 o
   4   6  16        0.44      -10.19      5.75 o
   5   6  16        0.52        5.82      7.19 o
   6   6  16        1.60        8.43      9.65 o
   7   6  16        0.69        8.08     11.41 o
   1   7  16       11.79       24.85      5.84 o
   2   7  16       96.11       83.17      8.67 o
   3   7  16        2.78        7.08      7.99 o
   4   7  16       30.48       14.50      7.73 o
   5   7  16        7.54        1.51     11.27 o
   6   7  16        7.47       -9.54     12.15 o
   0   8  16        0.42       -0.29      7.86 o
   1   8  16        6.34        8.03      5.46 o
   2   8  16        3.48        4.79      6.28 o
   3   8  16        0.65      -12.70     10.54 o
   4   8  16       15.59       10.02      7.21 o
   5   8  16        3.00        2.70      8.80 o
   6   8  16        4.57       -9.45      9.09 o
   1   9  16        0.09       -3.40      5.45 o
   2   9  16        0.63       11.19      6.06 o
   3   9  16        3.73        1.30      7.11 o
   4   9  16       43.46       38.80     13.58 o
   5   9  16        8.04        2.72      9.58 o
   0  10  16        2.18        5.04      8.99 o
   1  10  16        1.30       10.59      6.81 o
   2  10  16        0.48       -7.28      8.63 o
   3  10  16        2.88        3.91      8.03 o
   4  10  16        1.45       -8.51      8.97 o
   1  11  16        1.40        3.01      8.05 o
   2  11  16        1.11      -11.30     11.42 o
   3  11  16        0.02       13.79     11.34 o
   1   1  17        0.27        0.48      3.70 o
   2   1  17       94.89      102.84      7.69 o
   3   1  17        7.87        3.81      4.32 o
   4   1  17       37.97       41.50      6.75 o
   5   1  17        5.84        2.80      6.16 o
   6   1  17       22.56       18.66      7.72 o
   7   1  17        2.38        2.88      8.42 o
   0   2  17       68.37       70.04      9.08 o
   1   2  17       46.20       32.95      6.22 o
   2   2  17      124.09      134.09      8.38 o
   3   2  17        1.80       -1.61      4.21 o
   4   2  17       67.21       64.97      7.41 o
   5   2  17       43.90       35.90      7.88 o
   6   2  17       59.32       65.21     11.07 o
   7   2  17        1.17        4.92     11.41 o
   1   3  17        6.87       -3.08      4.22 o
   2   3  17       78.18       84.84      7.50 o
   3   3  17        3.56        4.29      5.02 o
   4   3  17       52.06       45.49      7.46 o
   5   3  17       30.36       36.38      7.86 o
   6   3  17       54.27       58.11     12.77 o
   7   3  17        8.18       10.94     10.42 o
   0   4  17       54.87       58.80      8.67 o
   1   4  17        4.87       -2.49      4.52 o
   2   4  17        0.17        1.57      4.85 o
   3   4  17       29.89       25.13      6.29 o
   4   4  17       74.81       77.37      8.77 o
   5   4  17        0.13        4.25      7.36 o
   6   4  17       11.24       12.65      8.40 o
   7   4  17        5.83       16.08      9.75 o
   1   5  17        0.03        5.95      5.12 o
   2   5  17        3.73        2.98      5.49 o
   3   5  17       22.59       27.27      6.14 o
   4   5  17        0.09       -3.28      6.07 o
   5   5  17       11.40       19.77      7.43 o
   6   5  17        9.17       25.68      9.70 o
   7   5  17        1.83       12.57     11.08 o
   0   6  17      843.62     1020.83     72.44 o
   1   6  17       49.41       58.74      7.14 o
   2   6  17      322.65      367.74     24.71 o
   3   6  17        0.98        4.45      5.60 o
   4   6  17        6.60        9.84      6.82 o
   5   6  17        0.03       -0.20      8.38 o
   6   6  17       26.56       28.96     10.09 o
   1   7  17       25.81       26.77      6.03 o
   2   7  17       87.04      112.67     13.18 o
   3   7  17        2.38       -4.48      7.20 o
   4   7  17        9.99        8.59      7.74 o
   5   7  17        0.23        2.36     11.03 o
   6   7  17        5.69       10.13     10.63 o
   0   8  17       44.14       53.08     13.49 o
   1   8  17        6.80        9.56      7.02 o
   2   8  17        8.01       14.12      7.03 o
   3   8  17        8.14        9.16      7.49 o
   4   8  17        0.55        5.86      7.90 o
   5   8  17        1.01       -0.03      8.97 o
   1   9  17       10.78       13.38      6.67 o
   2   9  17        0.32        8.40      6.11 o
   3   9  17        9.71        0.83      8.79 o
   4   9  17       20.20       -1.62      9.05 o
   0  10  17        5.35        5.46      9.47 o
   1  10  17        2.89        1.81      9.01 o
   2  10  17        1.28        2.57     10.64 o
   3  10  17        0.24        6.19      9.71 o
   4  10  17        0.11        1.91      9.78 o
   1  11  17        0.00        0.59      9.47 o
   2  11  17        0.00        1.74     10.94 o
   0   0  18      239.13      284.14     24.54 o
   1   0  18        0.85       -8.17      5.53 o
   2   0  18        0.03       -6.93      5.58 o
   3   0  18        4.88        3.28      5.87 o
   4   0  18      151.02      148.78     13.33 o
   5   0  18       32.77       34.65     11.56 o
   6   0  18        0.11       -4.62     10.62 o
   7   0  18       19.39       35.26     13.58 o
   1   1  18      166.82      170.44      9.26 o
   2   1  18       14.63       13.20      5.69 o
   3   1  18        0.02       -3.21      4.55 o
   4   1  18        0.80        4.97      6.11 o
   5   1  18       69.79       59.50      8.73 o
   6   1  18        0.43       -5.41      7.22 o
   7   1  18        0.01        7.71      9.30 o
   0   2  18      166.80      187.29     13.68 o
   1   2  18       32.17       29.08      5.53 o
   2   2  18       35.48       32.81      5.67 o
   3   2  18       45.02       51.26      6.76 o
   4   2  18        5.79        5.25      6.06 o
   5   2  18       42.58       51.72      8.48 o
   6   2  18       14.49       13.41      8.99 o
   7   2  18        3.62        8.19     11.30 o
   1   3  18       27.96       34.49      5.65 o
   2   3  18        3.83       12.45      5.82 o
   3   3  18        6.45        4.23      5.18 o
   4   3  18       21.13       15.61      6.77 o
   5   3  18        3.05       19.74      7.48 o
   6   3  18        2.17        0.96     10.19 o
   7   3  18        8.39       11.02     11.47 o
   0   4  18      155.72      202.33     17.98 o
   1   4  18        6.48        6.13      5.82 o
   2   4  18      337.24      364.37     15.28 o
   3   4  18        2.31        3.72      5.61 o
   4   4  18        1.56       -2.65      6.00 o
   5   4  18        8.61        9.75      7.56 o
   6   4  18        0.17       -5.36      8.57 o
   7   4  18        1.96       12.05     10.84 o
   1   5  18      223.53      254.66     18.80 o
   2   5  18      142.06      164.63     11.59 o
   3   5  18        2.12       10.17      5.66 o
   4   5  18       15.71       16.25      6.96 o
   5   5  18        3.72        1.56      7.61 o
   6   5  18        0.68       10.47     10.22 o
   0   6  18        1.76       17.89      7.82 o
   1   6  18       91.54       75.46      8.22 o
   2   6  18        0.30        3.42      6.69 o
   3   6  18        2.95        1.49      5.87 o
   4   6  18        3.44        3.86      8.38 o
   5   6  18        1.65       11.72     11.08 o
   6   6  18       12.91        5.31     10.28 o
   1   7  18        0.17       -1.30      5.60 o
   2   7  18        0.82        5.24      6.14 o
   3   7  18        9.05        3.97      6.88 o
   4   7  18       12.33       21.16      9.49 o
   5   7  18        0.26       -5.62     10.04 o
   0   8  18       36.00       52.25     16.16 o
   1   8  18        3.31        3.91      6.12 o
   2   8  18        3.67       12.53      6.48 o
   3   8  18        6.18        3.35      7.50 o
   4   8  18       12.10       12.41      9.71 o
   5   8  18        2.28      -13.06     12.23 o
   1   9  18        1.44       -0.54      6.58 o
   2   9  18        0.15        3.38      6.69 o
   3   9  18       16.69       11.61     11.51 o
   4   9  18        1.27        9.08      9.66 o
   0  10  18        0.63        2.94     10.74 o
   1  10  18        0.00        5.63      7.26 o
   2  10  18        1.15        5.44      8.81 o
   3  10  18       12.01       26.25     13.38 o
   1  11  18        2.68        2.83      8.29 o
   1   1  19       21.94       17.36      5.51 o
   2   1  19       40.86       50.18      6.66 o
   3   1  19       35.24       30.88      5.90 o
   4   1  19        6.57       11.33      6.42 o
   5   1  19       65.20       42.77     11.34 o
   6   1  19        4.58       -2.50      8.20 o
   7   1  19        0.01        1.35     10.04 o
   0   2  19       22.98       12.66      7.71 o
   1   2  19       48.16       55.86      6.63 o
   2   2  19        9.21        7.64      4.93 o
   3   2  19        9.34        6.40      5.45 o
   4   2  19       17.14        5.02      6.54 o
   5   2  19       24.59       17.97      7.19 o
   6   2  19        4.02       -0.50      8.93 o
   7   2  19        4.91        2.85     11.48 o
   1   3  19       96.68       99.96      8.40 o
   2   3  19      230.68      256.14     15.36 o
   3   3  19       31.46       31.76      6.50 o
   4   3  19        1.97        3.30      6.82 o
   5   3  19        0.93       -3.55      7.14 o
   6   3  19       88.84       80.66     12.53 o
   0   4  19      114.63      114.74     13.40 o
   1   4  19        6.07       -2.15      5.93 o
   2   4  19      173.92      192.51     16.24 o
   3   4  19       16.85       13.47      6.56 o
   4   4  19       19.05       28.99      7.89 o
   5   4  19      104.84      123.32     11.90 o
   6   4  19       13.03       28.88     11.15 o
   1   5  19       56.00       49.06     12.14 o
   2   5  19        0.22       10.33      6.40 o
   3   5  19       45.86       49.89      7.72 o
   4   5  19       46.73       43.77      9.08 o
   5   5  19        0.03       -3.80      7.96 o
   6   5  19        4.06       -2.25      9.40 o
   0   6  19       48.86       42.04     10.85 o
   1   6  19       59.06       85.95     11.32 o
   2   6  19        0.09       -3.50      6.80 o
   3   6  19        0.55        2.99      6.57 o
   4   6  19        0.51        8.28      8.39 o
   5   6  19        0.00        0.43      8.29 o
   6   6  19        4.94        5.77     11.46 o
   1   7  19        4.26        8.26      6.35 o
   2   7  19        0.15        7.38      6.56 o
   3   7  19        7.81       11.47      7.76 o
   4   7  19        0.06       10.55      8.82 o
   5   7  19        4.10       10.32      9.88 o
   0   8  19       18.04       21.56     13.60 o
   1   8  19       22.51       16.03      8.45 o
   2   8  19        1.61        4.70      6.84 o
   3   8  19       12.91       30.05      9.16 o
   4   8  19        0.66        5.61     10.70 o
   1   9  19       11.07       15.44      8.28 o
   2   9  19        6.90       -2.11      7.00 o
   3   9  19       17.27       15.38      9.73 o
   0  10  19        0.00        6.66     10.87 o
   1  10  19        0.00        3.08      8.12 o
   2  10  19        0.18        4.23      9.11 o
   0   0  20       86.44      127.29     18.33 o
   1   0  20      126.42      114.06     13.20 o
   2   0  20       59.42       57.49     11.25 o
   3   0  20        0.34       -7.44      7.01 o
   4   0  20       45.34       49.95     13.17 o
   5   0  20       70.64       70.93     13.95 o
   6   0  20        2.10        6.04     11.71 o
   1   1  20        0.07        1.49      5.27 o
   2   1  20       33.30       23.35      6.17 o
   3   1  20       11.27       10.77      5.65 o
   4   1  20        9.75        4.17      6.68 o
   5   1  20       36.08       41.07      9.26 o
   6   1  20        0.70        0.96      8.71 o
   0   2  20       30.32       28.36      8.46 o
   1   2  20        0.13        3.11      5.82 o
   2   2  20        1.41        1.83      5.53 o
   3   2  20        5.08        5.51      6.13 o
   4   2  20        0.82       -0.56      6.63 o
   5   2  20       33.75       37.92      8.54 o
   6   2  20        2.64        7.71     10.79 o
   1   3  20       63.80       64.37      7.70 o
   2   3  20        1.68        4.42      5.80 o
   3   3  20       44.37       34.52      7.57 o
   4   3  20        0.10       -0.87      7.21 o
   5   3  20        2.63        3.49      8.52 o
   6   3  20        1.37        5.42     10.46 o
   0   4  20        4.14       -8.37      7.93 o
   1   4  20       97.44      121.07     10.23 o
   2   4  20       11.57       19.60      7.16 o
   3   4  20        6.75       10.89      6.64 o
   4   4  20        0.07       -1.05      7.67 o
   5   4  20        8.82        9.39      9.18 o
   6   4  20       26.59       27.04      9.71 o
   1   5  20        0.28       -0.08      6.44 o
   2   5  20        0.12        5.15      6.24 o
   3   5  20       35.60       26.09      7.74 o
   4   5  20       10.67       19.38      9.11 o
   5   5  20        1.92       11.52      9.06 o
   6   5  20       13.15       19.25     13.39 o
   0   6  20      107.43       94.71     29.76 o
   1   6  20       27.34       37.64      7.52 o
   2   6  20        0.76       -1.36      6.52 o
   3   6  20        5.07        6.65      6.90 o
   4   6  20        2.55       -2.06     10.78 o
   5   6  20       14.54       29.39     10.12 o
   1   7  20        0.55        0.84      7.08 o
   2   7  20        4.21       11.63      9.39 o
   3   7  20        0.49       16.46     10.89 o
   4   7  20       21.71       28.48     14.43 o
   5   7  20        2.59       21.59     11.21 o
   0   8  20       32.62       51.36     15.70 o
   1   8  20       12.00       20.27      8.17 o
   2   8  20        0.01        6.06      7.63 o
   3   8  20        0.89        9.04      9.99 o
   4   8  20        5.00       31.29     11.48 o
   1   9  20        6.83        0.33     11.25 o
   2   9  20        0.26        2.25     15.98 o
   3   9  20        6.13       12.41     11.77 o
   0  10  20        8.15        7.65     25.47 o
   1  10  20        0.98        9.65      9.45 o
   1   1  21        4.46        5.72      5.65 o
   2   1  21        5.45       14.55      5.96 o
   3   1  21       15.71       31.85      7.07 o
   4   1  21        1.23        2.66      7.11 o
   5   1  21       10.67       10.50      9.10 o
   6   1  21        0.48      -10.11     11.07 o
   0   2  21        1.47       -2.03      7.80 o
   1   2  21        9.94        4.68      5.57 o
   2   2  21       49.17       42.60      9.36 o
   3   2  21        0.67        0.10      6.22 o
   4   2  21        1.65        6.94      7.09 o
   5   2  21       29.06       20.20      9.99 o
   6   2  21        0.23      -16.20     10.41 o
   1   3  21       14.43       12.01      7.00 o
   2   3  21       51.53       49.78     11.30 o
   3   3  21        0.81        1.75      6.29 o
   4   3  21        0.19        7.90      8.18 o
   5   3  21       27.32       27.74     10.58 o
   6   3  21        1.02        7.81     10.09 o
   0   4  21        1.69        0.24      8.87 o
   1   4  21      198.07      227.65     27.13 o
   2   4  21       24.41       24.48      9.75 o
   3   4  21       15.02       15.98      7.12 o
   4   4  21       29.16       41.21      9.54 o
   5   4  21        9.84       18.28      9.25 o
   1   5  21       16.82       19.41      7.26 o
   2   5  21        0.45        4.16      6.57 o
   3   5  21        5.41       13.15      7.21 o
   4   5  21        0.65       -5.16      8.51 o
   5   5  21        1.01       14.44     10.64 o
   0   6  21        0.00       17.91     10.72 o
   1   6  21        0.52       -0.23      6.74 o
   2   6  21        0.69        6.18      7.06 o
   3   6  21        0.88        5.18      6.97 o
   4   6  21        0.02        1.19      8.30 o
   5   6  21        0.13        4.44     10.26 o
   1   7  21       10.38       15.50      7.77 o
   2   7  21        4.72        8.62      7.71 o
   3   7  21        1.25       17.28      7.98 o
   4   7  21        9.97       28.77     15.89 o
   0   8  21       33.33       37.95     14.43 o
   1   8  21        6.95        9.24     10.79 o
   2   8  21        6.66       12.67     11.19 o
   3   8  21        2.76       17.93      9.37 o
   1   9  21        0.96        0.94      8.43 o
   2   9  21        0.44        7.50     12.11 o
   0   0  22       15.65       22.26     16.31 o
   1   0  22        4.76       -9.20      8.39 o
   2   0  22       14.79       17.02      9.71 o
   3   0  22       13.79       12.36      9.06 o
   4   0  22       10.51       21.64     13.19 o
   5   0  22      108.21      112.95     19.58 o
   6   0  22        2.34        9.26     15.74 o
   1   1  22       25.41       18.74      6.69 o
   2   1  22       26.28       23.17      7.04 o
   3   1  22        1.25        0.16      6.53 o
   4   1  22        6.49        7.43      7.62 o
   5   1  22        1.53       10.62      9.11 o
   6   1  22       13.62        4.03     11.25 o
   0   2  22        9.17        2.70      8.77 o
   1   2  22       14.22       15.72      6.70 o
   2   2  22       12.76        9.54      6.69 o
   3   2  22        2.76        2.69      6.03 o
   4   2  22       30.61       35.83      9.63 o
   5   2  22        6.66        7.65     10.25 o
   1   3  22        2.03       12.59      7.46 o
   2   3  22        8.86        7.83      6.79 o
   3   3  22        0.41        2.87      7.26 o
   4   3  22        6.92        3.91      8.47 o
   5   3  22        0.00        5.82      9.66 o
   0   4  22        4.52        8.29      8.75 o
   1   4  22       37.49       32.90      8.04 o
   2   4  22        1.26        6.43      7.38 o
   3   4  22        1.80       -0.22      6.68 o
   4   4  22        6.80        8.49      8.88 o
   5   4  22        3.32        4.35      9.98 o
   1   5  22        3.44       12.77      7.30 o
   2   5  22        5.44       20.49      7.77 o
   3   5  22        0.00        8.50      7.68 o
   4   5  22        0.84        6.33      8.39 o
   5   5  22        5.53       22.04     10.26 o
   0   6  22       30.41       36.66     15.88 o
   1   6  22        0.87        6.72      7.33 o
   2   6  22        2.10        5.27      7.03 o
   3   6  22        2.74       -5.05      8.04 o
   4   6  22        3.05       -3.96      8.31 o
   1   7  22        3.82        5.43      8.60 o
   2   7  22        0.61        2.67      8.02 o
   3   7  22        8.45        4.33      8.13 o
   0   8  22       25.00       30.63     15.34 o
   1   8  22        0.00        1.05      7.87 o
   2   8  22        1.56       15.60     10.61 o
   1   1  23       64.36       85.93      9.83 o
   2   1  23        6.83       11.18      8.56 o
   3   1  23        9.69        9.60      7.37 o
   4   1  23        8.47        6.35      8.41 o
   5   1  23       13.19       12.09      9.62 o
   0   2  23        9.70       12.51     16.48 o
   1   2  23        6.29       -4.64      7.14 o
   2   2  23       25.25       31.83      8.75 o
   3   2  23        1.35       -1.02      7.44 o
   4   2  23        0.66       -1.97     10.63 o
   5   2  23        0.33       -8.72     10.20 o
   1   3  23      107.62      117.55     10.65 o
   2   3  23        2.44       13.10      7.79 o
   3   3  23        0.01       17.06      7.68 o
   4   3  23        6.56       16.18      9.27 o
   5   3  23        1.22       19.01     11.88 o
   0   4  23        0.44        3.65     13.62 o
   1   4  23        9.73       23.86      8.13 o
   2   4  23       11.50        5.51      7.27 o
   3   4  23        1.22       13.53      7.61 o
   4   4  23        2.13        8.04      9.26 o
   1   5  23        0.05       14.77      7.93 o
   2   5  23       17.96        9.21      8.52 o
   3   5  23        1.58        4.27      8.09 o
   4   5  23        0.89        0.66      9.57 o
   0   6  23        2.30       -0.67     10.76 o
   1   6  23        7.46        8.49      8.21 o
   2   6  23       13.38       11.72      8.01 o
   3   6  23        0.00       -0.51      7.45 o
   1   7  23       17.69       18.93      8.31 o
   2   7  23        0.73       13.34      8.68 o
   0   8  23        3.78       14.29     23.83 o
   0   0  24       52.65       74.16     20.90 o
   1   0  24        5.99        0.42     11.01 o
   2   0  24        0.40        8.35     10.89 o
   3   0  24        0.94        9.21     12.72 o
   4   0  24       26.70       35.00     15.86 o
   1   1  24        5.89       13.23      8.41 o
   2   1  24        0.05       -2.55      7.90 o
   3   1  24        1.86       13.05      8.39 o
   4   1  24        3.49        2.80     10.26 o
   0   2  24       30.59       55.24     17.17 o
   1   2  24        6.20        7.19      7.92 o
   2   2  24       35.09       38.19      9.62 o
   3   2  24        0.20        1.54      8.03 o
   4   2  24       13.42       27.59     10.58 o
   1   3  24        6.84       18.30      8.57 o
   2   3  24        0.13       -7.53      7.67 o
   3   3  24       11.65       13.68      8.64 o
   4   3  24        3.31       -3.40      9.17 o
   0   4  24       30.83       15.76     12.44 o
   1   4  24        0.12        5.47      7.26 o
   2   4  24       11.31       30.53      8.59 o
   3   4  24       11.06       27.31      8.41 o
   4   4  24        1.44       -1.29      9.42 o
   1   5  24        0.85        1.55      7.65 o
   2   5  24        2.40        1.47      8.04 o
   3   5  24        5.38        7.77      8.51 o
   0   6  24        0.30       -0.74     12.54 o
   1   6  24        0.38       12.81      8.96 o
   2   6  24        0.07        9.37      9.08 o
   1   7  24        0.86        7.94      8.97 o
   1   1  25        7.71       12.76      8.75 o
   2   1  25       15.79       -1.39      8.98 o
   3   1  25        2.43        4.43      9.69 o
   4   1  25        0.45      -10.62     13.74 o
   0   2  25       29.26       52.66     15.85 o
   1   2  25       24.90       39.06     12.85 o
   2   2  25        3.97       -0.21      9.40 o
   3   2  25        2.88       -6.65      8.19 o
   1   3  25        5.70        0.95      8.09 o
   2   3  25       39.67       50.69     10.59 o
   3   3  25        3.38        3.11      8.37 o
   0   4  25       31.77       35.38     13.68 o
   1   4  25        0.01        2.55      8.37 o
   2   4  25        1.12        8.94      8.82 o
   3   4  25        0.41        7.61      8.46 o
   1   5  25        0.20        7.41      8.89 o
   2   5  25        1.07        1.78      8.34 o
   0   6  25       14.91       10.82     13.27 o
   0   0  26        0.26       -2.06     17.09 o
   1   0  26       16.73       28.96     16.95 o
   2   0  26        3.29       -8.35     15.34 o
   3   0  26        2.00       10.34     15.17 o
   1   1  26        0.25        4.55     10.47 o
   2   1  26        6.35       10.27     10.42 o
   3   1  26        0.00        2.19     13.01 o
   0   2  26       16.52       10.40     15.38 o
   1   2  26       23.23       19.71     10.73 o
   2   2  26        1.94       14.15     10.63 o
   3   2  26        1.89       -9.59      9.35 o
   1   3  26        5.30        6.69      9.42 o
   2   3  26        6.59       14.01     10.10 o
   0   4  26        1.26        8.56     13.27 o
   1   4  26        2.15       18.30      9.50 o
   1   1  27        0.97        1.92     10.43 o
   0   2  27        0.01       -7.96     13.88 o
   1   2  27        7.11       17.90     11.21 o
 
